# Supplementary material for: Identification of immune characteristic biomarkers and therapeutic targets in cuproptosis for sepsis by integrated bioinformatics analysis and single-cell RNA sequencing analysis
Source: Heliyon. 2024 Mar 3;10(5):e27379. doi: 10.1016/j.heliyon.2024.e27379 (PMC10943398; doi:10.1016/j.heliyon.2024.e27379)
Supplement: Multimedia component 3 [file mmc3.xlsx]

## Sheet: Sheet1
non-DECuGs in DEGs	DECuGs	PCC	P-value
SPOCK2	ANKRD9	-0.356768594305495	1.04829528302035e-10
SPOCK2	COX11	0.577945222352726	6.23154738253379e-29
SPOCK2	DBT	0.423244625207992	7.34237205229949e-15
SPOCK2	DLAT	0.491841554526026	3.156434951021e-20
SPOCK2	DLD	-0.571116096334493	3.80678036018552e-28
SPOCK2	DLST	0.466110636865101	4.5182295203758e-18
SPOCK2	GLS	0.383534016625947	2.88006890386449e-12
SPOCK2	LIAS	0.440759342197368	4.05846582475906e-16
SPOCK2	LIPT1	0.586986235749781	5.31239056987789e-30
SPOCK2	MT2A	0.336443979123961	1.29528450822901e-09
SPOCK2	MTF1	-0.692469946632788	1.92669522220663e-45
SPOCK2	NLRP3	-0.357198742398072	9.92021071073561e-11
SPOCK2	PDHB	0.526181642553876	2.10505876047021e-23
SPOCK2	SLC25A3	0.447013391702169	1.38506025527819e-16
SPOCK2	UBE2D1	-0.683828823791662	6.25585931910108e-44
SPOCK2	UBE2D4	0.676165684075845	1.24028756732195e-42
SFI1	ANKRD9	-0.525324495519911	2.55266167341838e-23
SFI1	COX11	0.590622649148517	1.93057267143559e-30
SFI1	DBT	0.483216192491676	1.74653687765556e-19
SFI1	DLAT	0.485635203022904	1.08622760129962e-19
SFI1	DLD	-0.502922130891444	3.26105860007899e-21
SFI1	DLST	0.494585788690072	1.8128913681078e-20
SFI1	GLS	0.427494126201099	3.69312937751073e-15
SFI1	LIAS	0.514520550969082	2.76858961460226e-22
SFI1	LIPT1	0.531744337474682	5.94373991547933e-24
SFI1	MT2A	0.283647740138477	3.97021016953763e-07
SFI1	MTF1	-0.555555241748035	2.01670214320522e-26
SFI1	NLRP3	-0.271771208696844	1.23760518929827e-06
SFI1	PDHB	0.575239459458428	1.282924152859e-28
SFI1	SLC25A3	0.44205484571221	3.25412203474284e-16
SFI1	UBE2D1	-0.596854776688757	3.30544397975194e-31
SFI1	UBE2D4	0.657063832127459	1.45342297009909e-39
FAM102A	ANKRD9	-0.339594958475897	8.87556157506204e-10
FAM102A	COX11	0.567773116634863	9.09215830209282e-28
FAM102A	DBT	0.416641502463082	2.09560588577514e-14
FAM102A	DLAT	0.497407960319086	1.01961354521241e-20
FAM102A	DLD	-0.553467599602375	3.38156539824322e-26
FAM102A	DLST	0.477521245175128	5.26445028395458e-19
FAM102A	GLS	0.360761801557035	6.26097611374539e-11
FAM102A	LIAS	0.419402060308878	1.35551524158327e-14
FAM102A	LIPT1	0.574068974362239	1.74970552305504e-28
FAM102A	MT2A	0.339257677684057	9.24393556505857e-10
FAM102A	MTF1	-0.646327964760921	6.18155883794182e-38
FAM102A	NLRP3	-0.365569787328001	3.33405667415934e-11
FAM102A	PDHB	0.527415274231778	1.59345840306947e-23
FAM102A	SLC25A3	0.463056068208864	7.9255360545934e-18
FAM102A	UBE2D1	-0.672421900909176	5.16543399735937e-42
FAM102A	UBE2D4	0.731821945711911	4.63036396918647e-53
TMC8	ANKRD9	-0.374545877767077	9.99385168014241e-12
TMC8	COX11	0.537170094402074	1.69242238030635e-24
TMC8	DBT	0.351266863215185	2.10773357771945e-10
TMC8	DLAT	0.463332416183156	7.53440169971738e-18
TMC8	DLD	-0.579604819356778	3.98839548260858e-29
TMC8	DLST	0.388060132159796	1.51699836306596e-12
TMC8	GLS	0.254803673459086	5.73375444428301e-06
TMC8	LIAS	0.399582867152948	2.83555162087801e-13
TMC8	LIPT1	0.515802095168315	2.0959430346358e-22
TMC8	MT2A	0.373440502359751	1.16156563915859e-11
TMC8	MTF1	-0.571390125527014	3.54300769060989e-28
TMC8	NLRP3	-0.3602452198598	6.69537511672935e-11
TMC8	PDHB	0.48303214249309	1.81052269707987e-19
TMC8	SLC25A3	0.420423382788301	1.15255967705995e-14
TMC8	UBE2D1	-0.71406085351138	1.836405919072e-49
TMC8	UBE2D4	0.640119603952768	5.05159807040645e-37
ITFG2	ANKRD9	-0.480919149546993	2.73229776258821e-19
ITFG2	COX11	0.699597204946422	9.94000503692581e-47
ITFG2	DBT	0.556108710145155	1.75737393075638e-26
ITFG2	DLAT	0.63718272752024	1.34194486013076e-36
ITFG2	DLD	-0.510767850394291	6.21300219959713e-22
ITFG2	DLST	0.554151110197117	2.85625031651657e-26
ITFG2	GLS	0.444281385999425	2.22129914164966e-16
ITFG2	LIAS	0.585426252058743	8.16927977655707e-30
ITFG2	LIPT1	0.677844781550309	6.49607507178087e-43
ITFG2	MT2A	0.364575090779942	3.80159234913037e-11
ITFG2	MTF1	-0.621451292663358	2.11030509035464e-34
ITFG2	NLRP3	-0.303004124561511	5.54171256635734e-08
ITFG2	PDHB	0.676377035469607	1.14359188747375e-42
ITFG2	SLC25A3	0.580570458237062	3.07274727849047e-29
ITFG2	UBE2D1	-0.710032698228437	1.10184528777372e-48
ITFG2	UBE2D4	0.760934466903498	1.25773369352778e-59
TRAV8-3	ANKRD9	-0.513820373317287	3.22170642729188e-22
TRAV8-3	COX11	0.717883355494147	3.25826954648469e-50
TRAV8-3	DBT	0.58784372489272	4.18916762397152e-30
TRAV8-3	DLAT	0.619653749499057	3.69355171013863e-34
TRAV8-3	DLD	-0.441861700617384	3.36326891184111e-16
TRAV8-3	DLST	0.581196692109127	2.59338432277092e-29
TRAV8-3	GLS	0.512878464415608	3.94821155893808e-22
TRAV8-3	LIAS	0.587063065994366	5.2006694143959e-30
TRAV8-3	LIPT1	0.618703215498966	4.95860413557582e-34
TRAV8-3	MT2A	0.342601562419321	6.1633951682314e-10
TRAV8-3	MTF1	-0.571266740656385	3.65946370918634e-28
TRAV8-3	NLRP3	-0.32084640244347	7.90951795085397e-09
TRAV8-3	PDHB	0.642720357329364	2.10770011463655e-37
TRAV8-3	SLC25A3	0.48998446460496	4.58082686930083e-20
TRAV8-3	UBE2D1	-0.62271197743172	1.42202756365784e-34
TRAV8-3	UBE2D4	0.69155608597175	2.80014127889491e-45
S100A12	ANKRD9	0.366874445995933	2.80493522591985e-11
S100A12	COX11	-0.539079613866085	1.08181530466114e-24
S100A12	DBT	-0.42436687820933	6.12954682860319e-15
S100A12	DLAT	-0.509161821478903	8.75417115579181e-22
S100A12	DLD	0.589671077421501	2.51917107275817e-30
S100A12	DLST	-0.49191769610604	3.10845151255953e-20
S100A12	GLS	-0.38977186116696	1.1873307214066e-12
S100A12	LIAS	-0.453665531033723	4.30736370016288e-17
S100A12	LIPT1	-0.5678956570398	8.80811315626305e-28
S100A12	MT2A	-0.342389362210231	6.32489740115277e-10
S100A12	MTF1	0.743781545127103	1.19172325829496e-55
S100A12	NLRP3	0.335335185778241	1.47807295815084e-09
S100A12	PDHB	-0.541613094721038	5.94800055993928e-25
S100A12	SLC25A3	-0.378663003652129	5.67918323627098e-12
S100A12	UBE2D1	0.660728074908998	3.90057911669185e-40
S100A12	UBE2D4	-0.691383735211424	3.0042353681562e-45
NUDCD3	ANKRD9	-0.575457438489775	1.21072140845547e-28
NUDCD3	COX11	0.682647927208319	9.97205506754122e-44
NUDCD3	DBT	0.577141283041483	7.72820569342821e-29
NUDCD3	DLAT	0.626181385662326	4.75396041494598e-35
NUDCD3	DLD	-0.433497372190521	1.37586268121431e-15
NUDCD3	DLST	0.530622080253865	7.68560333310662e-24
NUDCD3	GLS	0.470042070874665	2.17385434978294e-18
NUDCD3	LIAS	0.575534867389115	1.18605192204153e-28
NUDCD3	LIPT1	0.615663155720669	1.26341835895136e-33
NUDCD3	MT2A	0.359739375037219	7.14910356947845e-11
NUDCD3	MTF1	-0.488552732090986	6.09499103196287e-20
NUDCD3	NLRP3	-0.267519806989463	1.83546676818153e-06
NUDCD3	PDHB	0.662391493995069	2.13372964307858e-40
NUDCD3	SLC25A3	0.508846303478718	9.36220043556244e-22
NUDCD3	UBE2D1	-0.619208421441541	4.24060009554296e-34
NUDCD3	UBE2D4	0.724881386091107	1.27452631881651e-51
MPRIP	ANKRD9	-0.322217032659001	6.77435763640806e-09
MPRIP	COX11	0.578055204045564	6.05044143324304e-29
MPRIP	DBT	0.44726458657294	1.3259115008128e-16
MPRIP	DLAT	0.543326145115271	3.95790950016348e-25
MPRIP	DLD	-0.525788654905817	2.29975782057286e-23
MPRIP	DLST	0.507591680012517	1.22191759696346e-21
MPRIP	GLS	0.374485291619114	1.007671640872e-11
MPRIP	LIAS	0.461161546667168	1.11989761250687e-17
MPRIP	LIPT1	0.615927996130808	1.16503016662635e-33
MPRIP	MT2A	0.322264847012418	6.73775023130431e-09
MPRIP	MTF1	-0.669469418783389	1.56803420812017e-41
MPRIP	NLRP3	-0.382035664904363	3.55330413401139e-12
MPRIP	PDHB	0.563569514080736	2.67950432410899e-27
MPRIP	SLC25A3	0.529818391436708	9.23329196323858e-24
MPRIP	UBE2D1	-0.684310229075766	5.16964952686701e-44
MPRIP	UBE2D4	0.781019785378598	9.86874606891649e-65
MAPK14	ANKRD9	0.273965594750569	1.00713785936897e-06
MAPK14	COX11	-0.613544625248424	2.40992851984735e-33
MAPK14	DBT	-0.440994853009952	3.89900190573738e-16
MAPK14	DLAT	-0.581159934342629	2.61935797729083e-29
MAPK14	DLD	0.566031494315017	1.42546196374258e-27
MAPK14	DLST	-0.432764772849924	1.5536822801713e-15
MAPK14	GLS	-0.34008086582404	8.36979594545322e-10
MAPK14	LIAS	-0.48271189113672	1.92739845811937e-19
MAPK14	LIPT1	-0.678878542736043	4.35308337908686e-43
MAPK14	MT2A	-0.483848405859732	1.54322681040221e-19
MAPK14	MTF1	0.728263541938964	2.56641708329451e-52
MAPK14	NLRP3	0.364030757714791	4.08386054724726e-11
MAPK14	PDHB	-0.571595762113651	3.3569941484749e-28
MAPK14	SLC25A3	-0.510989405958049	5.92511306418669e-22
MAPK14	UBE2D1	0.764777423656757	1.45352599327317e-60
MAPK14	UBE2D4	-0.675626452372905	1.52520329713117e-42
GYG1	ANKRD9	0.337674776202151	1.1180447826989e-09
GYG1	COX11	-0.604381560413586	3.72365753059843e-32
GYG1	DBT	-0.481978348113882	2.22378126448362e-19
GYG1	DLAT	-0.5783107944445	5.64938858627249e-29
GYG1	DLD	0.581408785650139	2.44840703376625e-29
GYG1	DLST	-0.457450663850094	2.19076081056418e-17
GYG1	GLS	-0.413160767220542	3.60921163348236e-14
GYG1	LIAS	-0.50481555971484	2.19423150017831e-21
GYG1	LIPT1	-0.661530628064772	2.91699340431182e-40
GYG1	MT2A	-0.444593139092609	2.10519066465315e-16
GYG1	MTF1	0.738304601485803	1.90387423808241e-54
GYG1	NLRP3	0.343999697787803	5.19509547258182e-10
GYG1	PDHB	-0.602018459108812	7.43690461388033e-32
GYG1	SLC25A3	-0.505035594934038	2.09515392559283e-21
GYG1	UBE2D1	0.701631426932252	4.19683357842623e-47
GYG1	UBE2D4	-0.708129294353591	2.54211376701697e-48
NLRC4	ANKRD9	0.223878249835759	7.18795209190394e-05
NLRC4	COX11	-0.524608240354184	2.99762589362467e-23
NLRC4	DBT	-0.369032628562121	2.10392010958115e-11
NLRC4	DLAT	-0.495326883154413	1.55942014563877e-20
NLRC4	DLD	0.64737986064692	4.30937172528605e-38
NLRC4	DLST	-0.413650476138449	3.34472110516895e-14
NLRC4	GLS	-0.31494549215645	1.52751035200722e-08
NLRC4	LIAS	-0.404458315784844	1.36727936254983e-13
NLRC4	LIPT1	-0.610115141584246	6.78482254603874e-33
NLRC4	MT2A	-0.441353312969053	3.66801373629233e-16
NLRC4	MTF1	0.749776980190601	5.28537807393747e-57
NLRC4	NLRP3	0.393711626786095	6.71883477075822e-13
NLRC4	PDHB	-0.493408533905145	2.30117345021486e-20
NLRC4	SLC25A3	-0.456206819313161	2.73831665125123e-17
NLRC4	UBE2D1	0.733375761942687	2.17328360369684e-53
NLRC4	UBE2D4	-0.692579910894049	1.84176680780083e-45
PCNXL2	ANKRD9	-0.496585022338025	1.20657841436499e-20
PCNXL2	COX11	0.744800385543939	7.06172625130627e-56
PCNXL2	DBT	0.622503299198508	1.51823695749058e-34
PCNXL2	DLAT	0.672111659886268	5.80821809239605e-42
PCNXL2	DLD	-0.420272834627934	1.18048859357064e-14
PCNXL2	DLST	0.569711687676154	5.49450945392852e-28
PCNXL2	GLS	0.529439805201204	1.00650619411376e-23
PCNXL2	LIAS	0.638702004663853	8.10610554937179e-37
PCNXL2	LIPT1	0.715109144652293	1.14616939388568e-49
PCNXL2	MT2A	0.314832852167658	1.54660768502559e-08
PCNXL2	MTF1	-0.618755418334504	4.87916764027963e-34
PCNXL2	NLRP3	-0.282529124973988	4.42904779466915e-07
PCNXL2	PDHB	0.711818373963639	4.99827014067817e-49
PCNXL2	SLC25A3	0.58541500900755	8.19458727450942e-30
PCNXL2	UBE2D1	-0.657190433130053	1.38927352061081e-39
PCNXL2	UBE2D4	0.71851645053137	2.44007807053127e-50
CD6	ANKRD9	-0.423508576274286	7.03754580261802e-15
CD6	COX11	0.585673505999695	7.6318312761811e-30
CD6	DBT	0.426279058233501	4.49943131862757e-15
CD6	DLAT	0.497421075150787	1.01687767686347e-20
CD6	DLD	-0.562739111900448	3.31123664181776e-27
CD6	DLST	0.45660551971147	2.54958861249056e-17
CD6	GLS	0.344835136033068	4.68883010693359e-10
CD6	LIAS	0.441548163362304	3.54814056799435e-16
CD6	LIPT1	0.542530582737552	4.78353340301121e-25
CD6	MT2A	0.403371562510962	1.61034093179928e-13
CD6	MTF1	-0.578842094105442	4.89780964132268e-29
CD6	NLRP3	-0.346416475540435	3.85849002215137e-10
CD6	PDHB	0.538308380400129	1.29658243900442e-24
CD6	SLC25A3	0.440447781243083	4.27928362715429e-16
CD6	UBE2D1	-0.671829879027299	6.46030054263944e-42
CD6	UBE2D4	0.710677720602037	8.28733205992534e-49
CD5	ANKRD9	-0.345405487949823	4.37108105454446e-10
CD5	COX11	0.564282377635439	2.23318602479405e-27
CD5	DBT	0.41218299771112	4.19995716200812e-14
CD5	DLAT	0.495840739071231	1.40448469719263e-20
CD5	DLD	-0.556348243978229	1.65561221902317e-26
CD5	DLST	0.49814877137422	8.75878132824786e-21
CD5	GLS	0.354512652822611	1.3982016667213e-10
CD5	LIAS	0.405746376315743	1.12537697451235e-13
CD5	LIPT1	0.569498352246384	5.80859842902735e-28
CD5	MT2A	0.424549428484913	5.95177640993254e-15
CD5	MTF1	-0.573226246514291	2.18604410201929e-28
CD5	NLRP3	-0.364232300249316	3.97704767380322e-11
CD5	PDHB	0.523175224607473	4.12951751978149e-23
CD5	SLC25A3	0.465492727775729	5.06449971395703e-18
CD5	UBE2D1	-0.682362518740473	1.11578986780014e-43
CD5	UBE2D4	0.76269775664445	4.69670356086322e-60
USP36	ANKRD9	-0.490176039812553	4.40863110921649e-20
USP36	COX11	0.684528776532129	4.74031394140192e-44
USP36	DBT	0.553642840646732	3.23843674685752e-26
USP36	DLAT	0.645025844937121	9.64275859936702e-38
USP36	DLD	-0.470155457609879	2.1281670052995e-18
USP36	DLST	0.477278486517795	5.51544947537817e-19
USP36	GLS	0.442045312803102	3.25942665672399e-16
USP36	LIAS	0.584449604396005	1.06826433078378e-29
USP36	LIPT1	0.655025428061937	2.99738677984171e-39
USP36	MT2A	0.366346246352551	3.00848713625922e-11
USP36	MTF1	-0.595127952818099	5.4109688061244e-31
USP36	NLRP3	-0.267315572267144	1.87023318869401e-06
USP36	PDHB	0.659793107795861	5.46580796451997e-40
USP36	SLC25A3	0.544562674000679	2.9453682492307e-25
USP36	UBE2D1	-0.672868411154986	4.36203211506252e-42
USP36	UBE2D4	0.66378647620879	1.28272107085418e-40
S100A9	ANKRD9	0.30682436168592	3.69237503327793e-08
S100A9	COX11	-0.512539009139727	4.24776986963047e-22
S100A9	DBT	-0.359586172323196	7.29232965866355e-11
S100A9	DLAT	-0.488096724051364	6.67351166674516e-20
S100A9	DLD	0.596787301381991	3.36990665624938e-31
S100A9	DLST	-0.493102996957888	2.44774341695235e-20
S100A9	GLS	-0.302581416427621	5.79429585710309e-08
S100A9	LIAS	-0.37535594030641	8.94773496469506e-12
S100A9	LIPT1	-0.548255541769834	1.20981362647926e-25
S100A9	MT2A	-0.389085988034106	1.31004011705754e-12
S100A9	MTF1	0.668659614557651	2.12157164993491e-41
S100A9	NLRP3	0.379022727323763	5.40350983459297e-12
S100A9	PDHB	-0.502633061999934	3.46366034245704e-21
S100A9	SLC25A3	-0.413318894447781	3.52164516538021e-14
S100A9	UBE2D1	0.717985916353788	3.10932445639e-50
S100A9	UBE2D4	-0.784415418303875	1.19548537241097e-65
SPATA5	ANKRD9	-0.543389071770734	3.89895457243911e-25
SPATA5	COX11	0.820845339443715	1.16280671644095e-76
SPATA5	DBT	0.718542065796195	2.41165568331947e-50
SPATA5	DLAT	0.769753342807908	8.35577737775387e-62
SPATA5	DLD	-0.286239396065095	3.07589826243026e-07
SPATA5	DLST	0.655883896727785	2.21132151489123e-39
SPATA5	GLS	0.622586464234859	1.47914665879726e-34
SPATA5	LIAS	0.691389873457121	2.99671986610269e-45
SPATA5	LIPT1	0.72042108571652	1.01742056278468e-50
SPATA5	MT2A	0.318524362159082	1.02651995588574e-08
SPATA5	MTF1	-0.555947515928662	1.82930255470778e-26
SPATA5	NLRP3	-0.318371475209262	1.04421044916207e-08
SPATA5	PDHB	0.754112094933749	5.25386634319731e-58
SPATA5	SLC25A3	0.582193421351936	1.97833436280658e-29
SPATA5	UBE2D1	-0.627055138797139	3.59971070653292e-35
SPATA5	UBE2D4	0.699808421020374	9.09185734027222e-47
TCF7	ANKRD9	-0.341756685257597	6.83118379107655e-10
TCF7	COX11	0.591568211999599	1.48069322879615e-30
TCF7	DBT	0.414717886687373	2.83223305123086e-14
TCF7	DLAT	0.488659498444711	5.96683605699785e-20
TCF7	DLD	-0.534991070053411	2.81054224943949e-24
TCF7	DLST	0.475408835940022	7.88555003962948e-19
TCF7	GLS	0.350940850242995	2.19587237386873e-10
TCF7	LIAS	0.430569925424345	2.23228101088344e-15
TCF7	LIPT1	0.575030690371292	1.35605476378702e-28
TCF7	MT2A	0.329830156166176	2.82474822393698e-09
TCF7	MTF1	-0.615355298802817	1.38814303864988e-33
TCF7	NLRP3	-0.331766601191045	2.25252881967423e-09
TCF7	PDHB	0.51907625564651	1.02381007466228e-22
TCF7	SLC25A3	0.441151554857914	3.79632084171136e-16
TCF7	UBE2D1	-0.655514087896825	2.52119542467969e-39
TCF7	UBE2D4	0.674304597594637	2.52736180221774e-42
TESPA1	ANKRD9	-0.454642300594516	3.62068885411295e-17
TESPA1	COX11	0.70221973659886	3.26611329491512e-47
TESPA1	DBT	0.551390350894354	5.63528940747267e-26
TESPA1	DLAT	0.624393321982249	8.3762035038278e-35
TESPA1	DLD	-0.455307236870085	3.21595775659912e-17
TESPA1	DLST	0.527844388477275	1.44597869583321e-23
TESPA1	GLS	0.444458340105448	2.15464542602392e-16
TESPA1	LIAS	0.543150241613115	4.12741320526435e-25
TESPA1	LIPT1	0.652565364089813	7.12677510989908e-39
TESPA1	MT2A	0.433184125866519	1.44931082791446e-15
TESPA1	MTF1	-0.525045496504186	2.71766293694121e-23
TESPA1	NLRP3	-0.322150453997953	6.8256520568038e-09
TESPA1	PDHB	0.623995119683816	9.49757888843594e-35
TESPA1	SLC25A3	0.503965532091801	2.62220139937837e-21
TESPA1	UBE2D1	-0.679129530120186	3.9489273695924e-43
TESPA1	UBE2D4	0.692803645912391	1.68024646190436e-45
ESYT1	ANKRD9	-0.48801805581116	6.77863654799446e-20
ESYT1	COX11	0.739976812265129	8.23039402987827e-55
ESYT1	DBT	0.585057171450104	9.04178342768799e-30
ESYT1	DLAT	0.715743075860517	8.60993241535788e-50
ESYT1	DLD	-0.439714440461215	4.84658875330041e-16
ESYT1	DLST	0.55698945542382	1.41094012843788e-26
ESYT1	GLS	0.488942813874213	5.63947195857872e-20
ESYT1	LIAS	0.592072969506	1.28470305176259e-30
ESYT1	LIPT1	0.678682302004571	4.69737109814526e-43
ESYT1	MT2A	0.369550917595126	1.96289596160085e-11
ESYT1	MTF1	-0.572247149192391	2.82911452033147e-28
ESYT1	NLRP3	-0.299412986440457	8.07440608380662e-08
ESYT1	PDHB	0.718200231745512	2.81950783943262e-50
ESYT1	SLC25A3	0.61731643466488	7.60675182350596e-34
ESYT1	UBE2D1	-0.718717667378106	2.22544649562797e-50
ESYT1	UBE2D4	0.686829046588762	1.89441119511587e-44
CHMP7	ANKRD9	-0.535085096671421	2.74990540468545e-24
CHMP7	COX11	0.724239666429344	1.72280898664082e-51
CHMP7	DBT	0.638871280120489	7.66203366153149e-37
CHMP7	DLAT	0.659554823013863	5.95543904230482e-40
CHMP7	DLD	-0.381881391282703	3.63077366119346e-12
CHMP7	DLST	0.562255107404838	3.74503814936188e-27
CHMP7	GLS	0.55217737553991	4.64583581282406e-26
CHMP7	LIAS	0.623189462831571	1.22397311876417e-34
CHMP7	LIPT1	0.662039588153803	2.42496011410235e-40
CHMP7	MT2A	0.275609593608431	8.6204174271889e-07
CHMP7	MTF1	-0.582110333932841	2.02355745028517e-29
CHMP7	NLRP3	-0.226088929277805	6.06621751449531e-05
CHMP7	PDHB	0.704810571199196	1.07470973722616e-47
CHMP7	SLC25A3	0.572869321412123	2.40175286311575e-28
CHMP7	UBE2D1	-0.590591493124661	1.94749436991391e-30
CHMP7	UBE2D4	0.636217895728038	1.84555675026966e-36
VSIG1	ANKRD9	-0.477811968034633	4.97860138811028e-19
VSIG1	COX11	0.705842674969055	6.87886252464865e-48
VSIG1	DBT	0.552562177253931	4.2265391254401e-26
VSIG1	DLAT	0.601374504239649	8.97069025269257e-32
VSIG1	DLD	-0.445497454785734	1.80104040035882e-16
VSIG1	DLST	0.522125050953976	5.21717712409084e-23
VSIG1	GLS	0.478014528447625	4.78851216351034e-19
VSIG1	LIAS	0.551257948433224	5.82104641039517e-26
VSIG1	LIPT1	0.641746966258273	2.9263071740161e-37
VSIG1	MT2A	0.314494764125662	1.6053241759969e-08
VSIG1	MTF1	-0.548976481961723	1.0155931953801e-25
VSIG1	NLRP3	-0.291162976090042	1.88064238775574e-07
VSIG1	PDHB	0.626604384383381	4.15554458264322e-35
VSIG1	SLC25A3	0.485237931197722	1.17464462213339e-19
VSIG1	UBE2D1	-0.621216373906901	2.27093706080769e-34
VSIG1	UBE2D4	0.668992226866177	1.87403569177098e-41
ANXA3	ANKRD9	0.376823957622402	7.31728696089192e-12
ANXA3	COX11	-0.615684073473472	1.25535750566818e-33
ANXA3	DBT	-0.498706886743037	7.80944764897123e-21
ANXA3	DLAT	-0.580017095603408	3.56848121750115e-29
ANXA3	DLD	0.525293603110238	2.57043423878574e-23
ANXA3	DLST	-0.485001890046004	1.23049064136625e-19
ANXA3	GLS	-0.402063176345429	1.95942146649068e-13
ANXA3	LIAS	-0.554084205477458	2.9038937243235e-26
ANXA3	LIPT1	-0.643787639429458	1.46878019885216e-37
ANXA3	MT2A	-0.376907076868362	7.23419885417052e-12
ANXA3	MTF1	0.69662005695225	3.4654723145635e-46
ANXA3	NLRP3	0.298361008735546	9.00693397859489e-08
ANXA3	PDHB	-0.64203985611372	2.65150888874521e-37
ANXA3	SLC25A3	-0.525708719141657	2.3414796365049e-23
ANXA3	UBE2D1	0.697530844578876	2.36888426043448e-46
ANXA3	UBE2D4	-0.671794730563848	6.54656089872799e-42
TXN	ANKRD9	0.429908162852717	2.48873498035163e-15
TXN	COX11	-0.508384472582977	1.03278463269467e-21
TXN	DBT	-0.386325117285805	1.9418606083872e-12
TXN	DLAT	-0.504619797995034	2.28624669960141e-21
TXN	DLD	0.553058246420897	3.74066843296217e-26
TXN	DLST	-0.381351730502093	3.90949211497173e-12
TXN	GLS	-0.28303543847926	4.21539019043761e-07
TXN	LIAS	-0.452370448392718	5.41798891438979e-17
TXN	LIPT1	-0.545577680742744	2.30890092121134e-25
TXN	MT2A	-0.292233901034969	1.68768960485691e-07
TXN	MTF1	0.632771739405813	5.70743814821037e-36
TXN	NLRP3	0.208748270744531	0.000219557928834508
TXN	PDHB	-0.58417939970783	1.15037513432977e-29
TXN	SLC25A3	-0.46182602379911	9.92250934751407e-18
TXN	UBE2D1	0.675264070199981	1.75215584391168e-42
TXN	UBE2D4	-0.646576057201862	5.67805089313108e-38
PRMT7	ANKRD9	-0.460768433255328	1.20286743829842e-17
PRMT7	COX11	0.662353835264355	2.16316288179455e-40
PRMT7	DBT	0.501718242637978	4.18999301986288e-21
PRMT7	DLAT	0.612138661477598	3.68944927018049e-33
PRMT7	DLD	-0.538396709807146	1.26999771608142e-24
PRMT7	DLST	0.490328804293945	4.27589695959436e-20
PRMT7	GLS	0.401414855114073	2.15879861615116e-13
PRMT7	LIAS	0.540984661490837	6.90264154519389e-25
PRMT7	LIPT1	0.609541689635692	8.05697741313837e-33
PRMT7	MT2A	0.368249309517136	2.33597027621466e-11
PRMT7	MTF1	-0.623091848082818	1.26210978557954e-34
PRMT7	NLRP3	-0.290058038114335	2.1018927049986e-07
PRMT7	PDHB	0.628258055189838	2.45101992885435e-35
PRMT7	SLC25A3	0.467891593961436	3.24741996693943e-18
PRMT7	UBE2D1	-0.682271694517032	1.15637691869264e-43
PRMT7	UBE2D4	0.636615960925895	1.61841435357115e-36
TBC1D22A	ANKRD9	-0.468379221956282	2.96565810606969e-18
TBC1D22A	COX11	0.460155155977935	1.34450097885606e-17
TBC1D22A	DBT	0.385231770216684	2.26709158884202e-12
TBC1D22A	DLAT	0.395399536092256	5.25221535621847e-13
TBC1D22A	DLD	-0.527380077169681	1.6061928425773e-23
TBC1D22A	DLST	0.441707371770119	3.45305397087114e-16
TBC1D22A	GLS	0.288924947294196	2.35468326943682e-07
TBC1D22A	LIAS	0.43272433982005	1.56412652726735e-15
TBC1D22A	LIPT1	0.455937460388882	2.87351351850886e-17
TBC1D22A	MT2A	0.225302518480397	6.44487370860978e-05
TBC1D22A	MTF1	-0.56158868397388	4.43537208018982e-27
TBC1D22A	NLRP3	-0.223627670814909	7.3267544647763e-05
TBC1D22A	PDHB	0.515956163004291	2.0268093229009e-22
TBC1D22A	SLC25A3	0.381513935225984	3.82199071367285e-12
TBC1D22A	UBE2D1	-0.534704034213497	3.00391857174228e-24
TBC1D22A	UBE2D4	0.692989797178602	1.5566093253814e-45
INADL	ANKRD9	-0.512324696991971	4.44830389157338e-22
INADL	COX11	0.746246497031949	3.34560231111388e-56
INADL	DBT	0.615170665329775	1.46870348106332e-33
INADL	DLAT	0.644120375026595	1.31198523716052e-37
INADL	DLD	-0.361477812320972	5.70394960378389e-11
INADL	DLST	0.561558934986252	4.46895568000373e-27
INADL	GLS	0.548655399918149	1.09796803079501e-25
INADL	LIAS	0.616743876185945	9.07104487545526e-34
INADL	LIPT1	0.661327468641672	3.13990895142175e-40
INADL	MT2A	0.216007379430735	0.000129740692991145
INADL	MTF1	-0.590183686455418	2.18296663782565e-30
INADL	NLRP3	-0.284531548721996	3.64032177280617e-07
INADL	PDHB	0.676547198253142	1.07119415570098e-42
INADL	SLC25A3	0.509578699302565	8.01008460760224e-22
INADL	UBE2D1	-0.584663555495266	1.00737732949075e-29
INADL	UBE2D4	0.632382905800163	6.47702209946445e-36
HK3	ANKRD9	0.293330673870006	1.50988379632585e-07
HK3	COX11	-0.618515724649376	5.25459047059908e-34
HK3	DBT	-0.503924313179625	2.64492267108334e-21
HK3	DLAT	-0.590140914447208	2.20923632137799e-30
HK3	DLD	0.556987472207655	1.41163890973442e-26
HK3	DLST	-0.497857511638269	9.29840434178702e-21
HK3	GLS	-0.452876700284568	4.95386507094044e-17
HK3	LIAS	-0.515585849971367	2.1969098004526e-22
HK3	LIPT1	-0.695743797518365	4.99037226876077e-46
HK3	MT2A	-0.432532803828854	1.6145446061006e-15
HK3	MTF1	0.730764660361626	7.72377364988906e-53
HK3	NLRP3	0.349358605308046	2.677103772645e-10
HK3	PDHB	-0.582340984987609	1.90046457239384e-29
HK3	SLC25A3	-0.470377701352275	2.04133750010154e-18
HK3	UBE2D1	0.648481383578964	2.94899386620214e-38
HK3	UBE2D4	-0.715500575687228	9.60659172645602e-50
PCSK7	ANKRD9	-0.505763004411197	1.79793954747318e-21
PCSK7	COX11	0.680539996848911	2.27971016072373e-43
PCSK7	DBT	0.58339028034067	1.42755144365096e-29
PCSK7	DLAT	0.61021886121506	6.57693171419478e-33
PCSK7	DLD	-0.433991647958379	1.26732529148842e-15
PCSK7	DLST	0.435414303279876	9.99645922237924e-16
PCSK7	GLS	0.435974606400078	9.10187692384134e-16
PCSK7	LIAS	0.606427945557832	2.03600620169299e-32
PCSK7	LIPT1	0.622148094293978	1.69701424729112e-34
PCSK7	MT2A	0.320124298448161	8.57948913613263e-09
PCSK7	MTF1	-0.608845470451501	9.92155190278186e-33
PCSK7	NLRP3	-0.263102493126173	2.74479683890904e-06
PCSK7	PDHB	0.670379928636572	1.11488196693041e-41
PCSK7	SLC25A3	0.538874759507852	1.13517548167239e-24
PCSK7	UBE2D1	-0.65660097125587	1.71390173087416e-39
PCSK7	UBE2D4	0.607443159341579	1.5066069223358e-32
IRAK3	ANKRD9	0.288578862116356	2.4375536467052e-07
IRAK3	COX11	-0.634712104614006	3.0278425036949e-36
IRAK3	DBT	-0.438564705109856	5.88758680352664e-16
IRAK3	DLAT	-0.582468915023404	1.83540998878605e-29
IRAK3	DLD	0.621245858024583	2.2501316163539e-34
IRAK3	DLST	-0.517027938504061	1.60426100379038e-22
IRAK3	GLS	-0.383767328477625	2.7871184179375e-12
IRAK3	LIAS	-0.477738470246596	5.04939210475878e-19
IRAK3	LIPT1	-0.654801946243108	3.2438358338621e-39
IRAK3	MT2A	-0.452119952575453	5.66316387931285e-17
IRAK3	MTF1	0.743135463239594	1.65856931484968e-55
IRAK3	NLRP3	0.424434005369948	6.06358085445817e-15
IRAK3	PDHB	-0.571401716941468	3.53225702965693e-28
IRAK3	SLC25A3	-0.482207452689822	2.12669997525779e-19
IRAK3	UBE2D1	0.768824452425922	1.43189286193412e-61
IRAK3	UBE2D4	-0.675546213973994	1.57280384656975e-42
CD4	ANKRD9	-0.500043083074748	5.92878239923044e-21
CD4	COX11	0.592204716139567	1.23791391338005e-30
CD4	DBT	0.534199349085675	3.37622748525664e-24
CD4	DLAT	0.598469885655587	2.07901567194481e-31
CD4	DLD	-0.445374589493129	1.83968139642779e-16
CD4	DLST	0.43535839615594	1.00903131617962e-15
CD4	GLS	0.366933828876121	2.78290764908863e-11
CD4	LIAS	0.515605426332134	2.18757564310068e-22
CD4	LIPT1	0.612207969239658	3.61298103279457e-33
CD4	MT2A	0.360959117852834	6.10239737726933e-11
CD4	MTF1	-0.525295473028173	2.56935500739028e-23
CD4	NLRP3	-0.169367200892677	0.00281965490751961
CD4	PDHB	0.670304080491164	1.14706594349606e-41
CD4	SLC25A3	0.535719683079384	2.3730731623569e-24
CD4	UBE2D1	-0.61585606597036	1.19097720073278e-33
CD4	UBE2D4	0.759221471035424	3.24823126380611e-59
TMEM63A	ANKRD9	-0.399958398481937	2.68176901552335e-13
TMEM63A	COX11	0.523907738151883	3.50644417902808e-23
TMEM63A	DBT	0.383986302124202	2.70254700151547e-12
TMEM63A	DLAT	0.448399949844346	1.08805108493353e-16
TMEM63A	DLD	-0.475135377825987	8.30729607518966e-19
TMEM63A	DLST	0.526071851455771	2.15775569254992e-23
TMEM63A	GLS	0.340506152337414	7.95017391842816e-10
TMEM63A	LIAS	0.374723425068939	9.75482447884322e-12
TMEM63A	LIPT1	0.494569650292034	1.81883951133209e-20
TMEM63A	MT2A	0.307551601007095	3.41546798715831e-08
TMEM63A	MTF1	-0.4728257610702	1.28755622023411e-18
TMEM63A	NLRP3	-0.339129616905901	9.38765255766782e-10
TMEM63A	PDHB	0.468146711059145	3.09687685937449e-18
TMEM63A	SLC25A3	0.414855390370473	2.77207855093468e-14
TMEM63A	UBE2D1	-0.615058666405363	1.51980516483244e-33
TMEM63A	UBE2D4	0.749185916718745	7.21401507715421e-57
LY9	ANKRD9	-0.377714596160809	6.47340959533132e-12
LY9	COX11	0.672346799136616	5.31426106161772e-42
LY9	DBT	0.515252958826102	2.36177346450698e-22
LY9	DLAT	0.584324730395655	1.1054660828106e-29
LY9	DLD	-0.519583249798504	9.15663025448679e-23
LY9	DLST	0.504775390793868	2.21281015730429e-21
LY9	GLS	0.462638031255033	8.55539815434719e-18
LY9	LIAS	0.533618239519369	3.86148125364829e-24
LY9	LIPT1	0.669087788025229	1.80836044882239e-41
LY9	MT2A	0.383662753768645	2.82841280205097e-12
LY9	MTF1	-0.637411376112624	1.24412983726681e-36
LY9	NLRP3	-0.370339323357056	1.76586767173157e-11
LY9	PDHB	0.591095281329554	1.69099054457799e-30
LY9	SLC25A3	0.515831958052095	2.08236387412227e-22
LY9	UBE2D1	-0.697709148902445	2.19849915262351e-46
LY9	UBE2D4	0.702988495383208	2.35145924823546e-47
ARG1	ANKRD9	0.418278886935198	1.61917867064796e-14
ARG1	COX11	-0.573451446588182	2.05990366862693e-28
ARG1	DBT	-0.486624986870105	8.93417637234075e-20
ARG1	DLAT	-0.56336089699124	2.82602041596048e-27
ARG1	DLD	0.59318520341066	9.38742575481878e-31
ARG1	DLST	-0.443409945554681	2.58020553239369e-16
ARG1	GLS	-0.401558547751404	2.11296620522747e-13
ARG1	LIAS	-0.493538636459919	2.24141503848784e-20
ARG1	LIPT1	-0.617058170986191	8.23581514806238e-34
ARG1	MT2A	-0.414239766862708	3.05150975212893e-14
ARG1	MTF1	0.670983242311593	8.88767304411547e-42
ARG1	NLRP3	0.237298821045215	2.50018964609796e-05
ARG1	PDHB	-0.601168382397339	9.5247325079281e-32
ARG1	SLC25A3	-0.436139296507024	8.85419743859424e-16
ARG1	UBE2D1	0.657976741912558	1.0490954889666e-39
ARG1	UBE2D4	-0.698839807739801	1.36774004987005e-46
EVL	ANKRD9	-0.392738935543429	7.73839380580703e-13
EVL	COX11	0.653000744604114	6.11754701825807e-39
EVL	DBT	0.513818476486097	3.22302807275921e-22
EVL	DLAT	0.571451421589417	3.48652144916209e-28
EVL	DLD	-0.551136266570743	5.99708117779581e-26
EVL	DLST	0.452603747773177	5.19903081354254e-17
EVL	GLS	0.439697395070691	4.86061563215432e-16
EVL	LIAS	0.546995844073982	1.64085672840021e-25
EVL	LIPT1	0.638356417494315	9.0932301155687e-37
EVL	MT2A	0.408703374988344	7.1745011909764e-14
EVL	MTF1	-0.659507731741032	6.0572178157213e-40
EVL	NLRP3	-0.349292248788528	2.6993790281267e-10
EVL	PDHB	0.59156021509629	1.4840247325307e-30
EVL	SLC25A3	0.4982985690127	8.49337110805817e-21
EVL	UBE2D1	-0.705054945198472	9.67133961445392e-48
EVL	UBE2D4	0.643247943864276	1.76339885651478e-37
LAS1L	ANKRD9	-0.431291211709813	1.98222589950016e-15
LAS1L	COX11	0.682524640890678	1.04681610643607e-43
LAS1L	DBT	0.529010883648305	1.10968581154029e-23
LAS1L	DLAT	0.702398234053342	3.0264963238279e-47
LAS1L	DLD	-0.420661350828887	1.10972750357442e-14
LAS1L	DLST	0.582168413541218	1.99183968974958e-29
LAS1L	GLS	0.414300312449446	3.02284942985094e-14
LAS1L	LIAS	0.562831213306263	3.23449298333129e-27
LAS1L	LIPT1	0.681223306707819	1.74504132282196e-43
LAS1L	MT2A	0.348082674635698	3.13844528301505e-10
LAS1L	MTF1	-0.589533664117261	2.61767309250792e-30
LAS1L	NLRP3	-0.338040145888629	1.07012406722739e-09
LAS1L	PDHB	0.703616648175832	1.7963923703608e-47
LAS1L	SLC25A3	0.610609508961857	5.84891499555689e-33
LAS1L	UBE2D1	-0.716356723273833	6.52231999368542e-50
LAS1L	UBE2D4	0.767229785052988	3.58881486846868e-61
MSTO1	ANKRD9	-0.430892365489611	2.1168933419867e-15
MSTO1	COX11	0.622960163151698	1.31542415096782e-34
MSTO1	DBT	0.417232106314013	1.90974850820838e-14
MSTO1	DLAT	0.541999120848251	5.42743676556292e-25
MSTO1	DLD	-0.560162094738701	6.36292446481474e-27
MSTO1	DLST	0.436820615247527	7.89790311144992e-16
MSTO1	GLS	0.351031036958103	2.1711379035512e-10
MSTO1	LIAS	0.505871700994847	1.75724854764856e-21
MSTO1	LIPT1	0.56733050618738	1.01954572954481e-27
MSTO1	MT2A	0.324150242273617	5.43745982803529e-09
MSTO1	MTF1	-0.629358419545742	1.72192731308929e-35
MSTO1	NLRP3	-0.290335506778524	2.04408909805123e-07
MSTO1	PDHB	0.548534836684333	1.13057168467717e-25
MSTO1	SLC25A3	0.409994150953226	5.88630382363512e-14
MSTO1	UBE2D1	-0.690359872612467	4.55827757056027e-45
MSTO1	UBE2D4	0.587827236128255	4.20837421010636e-30
FMNL3	ANKRD9	-0.484043777354264	1.48524331714248e-19
FMNL3	COX11	0.676085380521465	1.27911183252671e-42
FMNL3	DBT	0.550027757473798	7.86264000220002e-26
FMNL3	DLAT	0.585190537074117	8.71637633179542e-30
FMNL3	DLD	-0.413157076041837	3.61128094615055e-14
FMNL3	DLST	0.546852742111507	1.69851968818425e-25
FMNL3	GLS	0.484323955056068	1.40581197361321e-19
FMNL3	LIAS	0.551816919589731	5.07569639497984e-26
FMNL3	LIPT1	0.611962787567794	3.89074642470789e-33
FMNL3	MT2A	0.298719506053632	8.67805607740405e-08
FMNL3	MTF1	-0.564362080094669	2.18809330643652e-27
FMNL3	NLRP3	-0.217671006110302	0.000114717385114379
FMNL3	PDHB	0.612850840501354	2.97432818615172e-33
FMNL3	SLC25A3	0.492072108225171	3.01333551233875e-20
FMNL3	UBE2D1	-0.618828076597887	4.77069406537234e-34
FMNL3	UBE2D4	0.620816949961187	2.57225096430239e-34
GALT	ANKRD9	-0.445052168193124	1.94499148772896e-16
GALT	COX11	0.672894485692761	4.31914264196932e-42
GALT	DBT	0.51169945697016	5.0881494072368e-22
GALT	DLAT	0.590889117098142	1.79165415229042e-30
GALT	DLD	-0.475450705349618	7.82286177288595e-19
GALT	DLST	0.51564630961593	2.16820795884897e-22
GALT	GLS	0.393857078105302	6.57811775512449e-13
GALT	LIAS	0.533965818945287	3.56355254193456e-24
GALT	LIPT1	0.650300288014738	1.57089514854309e-38
GALT	MT2A	0.426667881600439	4.22426180194482e-15
GALT	MTF1	-0.573086282406976	2.2682521465378e-28
GALT	NLRP3	-0.305778954216482	4.12868872930892e-08
GALT	PDHB	0.637513386241864	1.20279737527581e-36
GALT	SLC25A3	0.538161208070711	1.34210088263841e-24
GALT	UBE2D1	-0.714083878416774	1.81753204188258e-49
GALT	UBE2D4	0.710450356475441	9.16344213850691e-49
CLEC4D	ANKRD9	0.325773862607361	4.51535819950151e-09
CLEC4D	COX11	-0.558390740039245	9.93597312318166e-27
CLEC4D	DBT	-0.427083846619361	3.94813357391562e-15
CLEC4D	DLAT	-0.551289177958689	5.77669531698645e-26
CLEC4D	DLD	0.6380614498858	1.00291418915472e-36
CLEC4D	DLST	-0.44439243174961	2.17923878833352e-16
CLEC4D	GLS	-0.34749908412855	3.37437432837312e-10
CLEC4D	LIAS	-0.462288573409581	9.11944781978098e-18
CLEC4D	LIPT1	-0.607670430961586	1.40818107005627e-32
CLEC4D	MT2A	-0.422060298212098	8.87698813762757e-15
CLEC4D	MTF1	0.727702189543913	3.35408629957513e-52
CLEC4D	NLRP3	0.34597097684855	4.07673317546699e-10
CLEC4D	PDHB	-0.57558329936754	1.1708740401061e-28
CLEC4D	SLC25A3	-0.478066459840887	4.74093848511113e-19
CLEC4D	UBE2D1	0.724171287241868	1.77894388265747e-51
CLEC4D	UBE2D4	-0.696366500887066	3.85165712832807e-46
RASA3	ANKRD9	-0.459091718388698	1.62989503554438e-17
RASA3	COX11	0.687532671365668	1.4285298039311e-44
RASA3	DBT	0.563744436463218	2.56244982483433e-27
RASA3	DLAT	0.651990528991709	8.71531214475945e-39
RASA3	DLD	-0.460427104612998	1.27978193965609e-17
RASA3	DLST	0.55584162804994	1.87812466534408e-26
RASA3	GLS	0.450980781574261	6.9226245582264e-17
RASA3	LIAS	0.57857851757131	5.25743458955681e-29
RASA3	LIPT1	0.656865485015723	1.55986568472885e-39
RASA3	MT2A	0.322749279305232	6.37749457475152e-09
RASA3	MTF1	-0.608482681205808	1.10560777732127e-32
RASA3	NLRP3	-0.25975309095181	3.70635223521492e-06
RASA3	PDHB	0.694311603422986	9.03138281039871e-46
RASA3	SLC25A3	0.554587813487064	2.56366821395455e-26
RASA3	UBE2D1	-0.662128068421515	2.34823104476567e-40
RASA3	UBE2D4	0.649186880987547	2.31101831637285e-38
CIRBP	ANKRD9	-0.464599634522399	5.97039158003497e-18
CIRBP	COX11	0.625711952044956	5.51813240532532e-35
CIRBP	DBT	0.418178759247738	1.64498561200486e-14
CIRBP	DLAT	0.519076891151497	1.02366693716707e-22
CIRBP	DLD	-0.362390400807319	5.06352952872864e-11
CIRBP	DLST	0.540530053249353	7.68589604812238e-25
CIRBP	GLS	0.338665822279505	9.92651932120742e-10
CIRBP	LIAS	0.51873203737219	1.10430911550707e-22
CIRBP	LIPT1	0.556543032319168	1.57716398706603e-26
CIRBP	MT2A	0.170795025213668	0.00259277553599698
CIRBP	MTF1	-0.581245074912269	2.55958350680749e-29
CIRBP	NLRP3	-0.293908905512192	1.423545742217e-07
CIRBP	PDHB	0.594072101602657	7.30325094607526e-31
CIRBP	SLC25A3	0.520564901225129	7.37274859878672e-23
CIRBP	UBE2D1	-0.648042830838413	3.43039379192532e-38
CIRBP	UBE2D4	0.622364747852898	1.58564063856773e-34
C14orf64	ANKRD9	-0.479047649253878	3.92460713956916e-19
C14orf64	COX11	0.679739667585063	3.11480203422467e-43
C14orf64	DBT	0.556489887194631	1.59819613499397e-26
C14orf64	DLAT	0.577018849216083	7.98532820443311e-29
C14orf64	DLD	-0.42634023837497	4.45499878722551e-15
C14orf64	DLST	0.555202607214407	2.20125356994731e-26
C14orf64	GLS	0.465268456021187	5.27840464180581e-18
C14orf64	LIAS	0.532095421580993	5.48347572875228e-24
C14orf64	LIPT1	0.595054071185788	5.52591371592563e-31
C14orf64	MT2A	0.301493686426075	6.49633616761226e-08
C14orf64	MTF1	-0.546225994561183	1.97552029668432e-25
C14orf64	NLRP3	-0.323114283136141	6.11844217341227e-09
C14orf64	PDHB	0.610130072823169	6.75449973646788e-33
C14orf64	SLC25A3	0.451760989335414	6.03358618829921e-17
C14orf64	UBE2D1	-0.590040034779056	2.27243742739488e-30
C14orf64	UBE2D4	0.684623025023806	4.56623892557455e-44
CD40LG	ANKRD9	-0.359390236850207	7.47957980548186e-11
CD40LG	COX11	0.609956254349573	7.11594517025163e-33
CD40LG	DBT	0.475858124081155	7.23787293889372e-19
CD40LG	DLAT	0.528345061784549	1.29084292854149e-23
CD40LG	DLD	-0.417309018188431	1.88676536313617e-14
CD40LG	DLST	0.581985665295593	2.09333369435327e-29
CD40LG	GLS	0.457804306550399	2.05577648461828e-17
CD40LG	LIAS	0.422525252318884	8.24030677127793e-15
CD40LG	LIPT1	0.559727409438147	7.10005363437209e-27
CD40LG	MT2A	0.290763578607173	1.95789907138353e-07
CD40LG	MTF1	-0.54106328358496	6.77540428379511e-25
CD40LG	NLRP3	-0.387381164148025	1.67118303267283e-12
CD40LG	PDHB	0.544323412757785	3.11897165300922e-25
CD40LG	SLC25A3	0.42230197438992	8.54026274897485e-15
CD40LG	UBE2D1	-0.556595293402151	1.55674802596473e-26
CD40LG	UBE2D4	0.745224732762629	5.6746062534466e-56
TRMT2B	ANKRD9	-0.56651423802589	1.25875504742729e-27
TRMT2B	COX11	0.748914924057072	8.31748895400311e-57
TRMT2B	DBT	0.65373827405372	4.72051627327881e-39
TRMT2B	DLAT	0.67693764432407	9.2177362942826e-43
TRMT2B	DLD	-0.344951700710263	4.62211869004415e-10
TRMT2B	DLST	0.600621336776184	1.11644316554904e-31
TRMT2B	GLS	0.583586898193562	1.35287051390931e-29
TRMT2B	LIAS	0.656524900798624	1.76092227464095e-39
TRMT2B	LIPT1	0.688547345230957	9.49507461298443e-45
TRMT2B	MT2A	0.290709891379187	1.96851383906993e-07
TRMT2B	MTF1	-0.566195076175759	1.36666575377018e-27
TRMT2B	NLRP3	-0.291087613611852	1.8949918871573e-07
TRMT2B	PDHB	0.740238979427093	7.21214633046715e-55
TRMT2B	SLC25A3	0.590186470512796	2.18126746109586e-30
TRMT2B	UBE2D1	-0.627108345990693	3.53915692698994e-35
TRMT2B	UBE2D4	0.712714932321066	3.35323840303006e-49
LEF1	ANKRD9	-0.392075780800417	8.51857442424624e-13
LEF1	COX11	0.654660726972943	3.40979568856351e-39
LEF1	DBT	0.501447514190639	4.43234061107583e-21
LEF1	DLAT	0.57578488258224	1.10973396450142e-28
LEF1	DLD	-0.496133806628654	1.32301076792565e-20
LEF1	DLST	0.53470832537272	3.00093325435522e-24
LEF1	GLS	0.44450976495655	2.13564577848009e-16
LEF1	LIAS	0.501001438734789	4.86207879629373e-21
LEF1	LIPT1	0.63367076825322	4.25722566759517e-36
LEF1	MT2A	0.334239987281086	1.68306309253107e-09
LEF1	MTF1	-0.613496099620436	2.44570053227154e-33
LEF1	NLRP3	-0.354978191823113	1.31776391642888e-10
LEF1	PDHB	0.594062022107722	7.32415010186677e-31
LEF1	SLC25A3	0.497871232733728	9.27226422760715e-21
LEF1	UBE2D1	-0.644051216452968	1.3431493986973e-37
LEF1	UBE2D4	0.7004224674129	7.01216449178584e-47
GOLGA8A	ANKRD9	-0.440220322311569	4.44789278031148e-16
GOLGA8A	COX11	0.690051217679129	5.16698948311932e-45
GOLGA8A	DBT	0.534117164809468	3.4410172765527e-24
GOLGA8A	DLAT	0.60196114590254	7.56218757804284e-32
GOLGA8A	DLD	-0.458193501213254	1.91665178334916e-17
GOLGA8A	DLST	0.507572800749045	1.22681409749716e-21
GOLGA8A	GLS	0.473114836857992	1.21906208659551e-18
GOLGA8A	LIAS	0.568289581247099	7.95303490478964e-28
GOLGA8A	LIPT1	0.634192191845378	3.58999124365657e-36
GOLGA8A	MT2A	0.293802747088235	1.43903212517572e-07
GOLGA8A	MTF1	-0.651614391026653	9.93946541650635e-39
GOLGA8A	NLRP3	-0.354805203015297	1.34711381541419e-10
GOLGA8A	PDHB	0.643169214976244	1.81100185910845e-37
GOLGA8A	SLC25A3	0.543422861999929	3.86765525498531e-25
GOLGA8A	UBE2D1	-0.696293580278021	3.970406197576e-46
GOLGA8A	UBE2D4	0.671246084445814	8.05060037599383e-42
DBP	ANKRD9	-0.265610953694448	2.1860034508982e-06
DBP	COX11	0.515137482019189	2.42176260109261e-22
DBP	DBT	0.335386283668427	1.46912528379521e-09
DBP	DLAT	0.464193696642473	6.43305602818142e-18
DBP	DLD	-0.483624789591885	1.61232785000341e-19
DBP	DLST	0.443441746342988	2.56616076267608e-16
DBP	GLS	0.225787072159734	6.20901282139893e-05
DBP	LIAS	0.382774632774802	3.2040353842025e-12
DBP	LIPT1	0.589502845884001	2.64028140855552e-30
DBP	MT2A	0.381304522475689	3.93532359657763e-12
DBP	MTF1	-0.51654188514179	1.783886643655e-22
DBP	NLRP3	-0.338023310109764	1.07228771090395e-09
DBP	PDHB	0.480758236377802	2.81895397846312e-19
DBP	SLC25A3	0.458784370757794	1.72292543764134e-17
DBP	UBE2D1	-0.673669539199268	3.21839595117758e-42
DBP	UBE2D4	0.7044413153479	1.26012598464428e-47
RAB32	ANKRD9	0.325721257738713	4.54270427539202e-09
RAB32	COX11	-0.569202703967137	6.27335462073926e-28
RAB32	DBT	-0.447596512027544	1.25154020022018e-16
RAB32	DLAT	-0.561461699617249	4.58048437027162e-27
RAB32	DLD	0.586744499655088	5.67959407118132e-30
RAB32	DLST	-0.453991659887409	4.06496384127631e-17
RAB32	GLS	-0.389082482730592	1.31069799181656e-12
RAB32	LIAS	-0.471580205321181	1.62854938959133e-18
RAB32	LIPT1	-0.612544011326324	3.26386414363231e-33
RAB32	MT2A	-0.427571537878061	3.64685826637392e-15
RAB32	MTF1	0.701580103932015	4.28951781001643e-47
RAB32	NLRP3	0.349577070868688	2.60502193151959e-10
RAB32	PDHB	-0.536130175428627	2.15692649024928e-24
RAB32	SLC25A3	-0.395787265299713	4.96236463051548e-13
RAB32	UBE2D1	0.692030970694633	2.30612100819245e-45
RAB32	UBE2D4	-0.667357776309165	3.44249361910883e-41
SIDT1	ANKRD9	-0.499012740165766	7.33293463617899e-21
SIDT1	COX11	0.750139356481117	4.36575408199635e-57
SIDT1	DBT	0.625439220868481	6.01661314495024e-35
SIDT1	DLAT	0.663508643340446	1.41985543711887e-40
SIDT1	DLD	-0.449780838753581	8.54639345325798e-17
SIDT1	DLST	0.542802233472375	4.48412053469321e-25
SIDT1	GLS	0.559904109175886	6.79076460024018e-27
SIDT1	LIAS	0.63460112169987	3.14002426922383e-36
SIDT1	LIPT1	0.688261380689	1.06553088927237e-44
SIDT1	MT2A	0.343201002476937	5.7285017522575e-10
SIDT1	MTF1	-0.592688731954708	1.08002274706361e-30
SIDT1	NLRP3	-0.302932970652787	5.58347321119518e-08
SIDT1	PDHB	0.664740817097979	9.04168610477869e-41
SIDT1	SLC25A3	0.540456993281622	7.81969296162828e-25
SIDT1	UBE2D1	-0.658273543364308	9.43364927518223e-40
SIDT1	UBE2D4	0.641677380733961	2.99562858809076e-37
CABIN1	ANKRD9	-0.382448961331301	3.35362602126788e-12
CABIN1	COX11	0.486129864920219	9.85239476106773e-20
CABIN1	DBT	0.353757239010699	1.53898868263413e-10
CABIN1	DLAT	0.445061608516078	1.94182565882414e-16
CABIN1	DLD	-0.484601476207901	1.33125603818043e-19
CABIN1	DLST	0.423260716090294	7.32342487585668e-15
CABIN1	GLS	0.289472550041342	2.22906629091288e-07
CABIN1	LIAS	0.37741752569396	6.74375084429824e-12
CABIN1	LIPT1	0.457458795127637	2.18756154398025e-17
CABIN1	MT2A	0.273220974028942	1.08030004282967e-06
CABIN1	MTF1	-0.503721709921208	2.75945236843919e-21
CABIN1	NLRP3	-0.31915062673664	9.5703325696874e-09
CABIN1	PDHB	0.462260817436127	9.16578204631744e-18
CABIN1	SLC25A3	0.445237074490564	1.88389459340696e-16
CABIN1	UBE2D1	-0.582044002043336	2.06039215637439e-29
CABIN1	UBE2D4	0.702244321942106	3.23202647166207e-47
GCNT4	ANKRD9	-0.447039369485366	1.37882521237447e-16
GCNT4	COX11	0.679257041874623	3.75806078392024e-43
GCNT4	DBT	0.557406053671163	1.27146955023977e-26
GCNT4	DLAT	0.582919220921075	1.6234352042611e-29
GCNT4	DLD	-0.333752445729734	1.78294671565082e-09
GCNT4	DLST	0.601370310572431	8.98163872468324e-32
GCNT4	GLS	0.497648876802763	9.70492557755236e-21
GCNT4	LIAS	0.528156105081368	1.34736340678157e-23
GCNT4	LIPT1	0.598397696385018	2.12267099437489e-31
GCNT4	MT2A	0.254453528475061	5.91151030480436e-06
GCNT4	MTF1	-0.533141540535133	4.31035530745981e-24
GCNT4	NLRP3	-0.374509314301838	1.00437803395752e-11
GCNT4	PDHB	0.58968058184908	2.51249499296369e-30
GCNT4	SLC25A3	0.454431859037588	3.75889924540433e-17
GCNT4	UBE2D1	-0.529074666092717	1.09370760716286e-23
GCNT4	UBE2D4	0.725867244968562	8.00836044250968e-52
NOP2	ANKRD9	-0.464724844483034	5.83439705850044e-18
NOP2	COX11	0.638361537602641	9.07777170898816e-37
NOP2	DBT	0.537092044785446	1.72356062441328e-24
NOP2	DLAT	0.667685662211611	3.04808925152223e-41
NOP2	DLD	-0.436948004482575	7.73069423958429e-16
NOP2	DLST	0.511561269617265	5.24135124507973e-22
NOP2	GLS	0.403516982738504	1.57552060976622e-13
NOP2	LIAS	0.524448162451135	3.10707031012278e-23
NOP2	LIPT1	0.651114935328815	1.18312804021011e-38
NOP2	MT2A	0.394997538982951	5.5701849585783e-13
NOP2	MTF1	-0.511611707436301	5.18491394279423e-22
NOP2	NLRP3	-0.214054709167004	0.000149723868314448
NOP2	PDHB	0.669197810038756	1.7355635864494e-41
NOP2	SLC25A3	0.598994171410513	1.78749265966593e-31
NOP2	UBE2D1	-0.658834828261387	7.71417612581779e-40
NOP2	UBE2D4	0.742433509412077	2.37256700389804e-55
GCN1L1	ANKRD9	-0.46832271521363	2.99703646093584e-18
GCN1L1	COX11	0.708513737549869	2.1483178480629e-48
GCN1L1	DBT	0.612681191596863	3.13112562684528e-33
GCN1L1	DLAT	0.731109850745376	6.53725441585756e-53
GCN1L1	DLD	-0.428941017368012	2.91620467710302e-15
GCN1L1	DLST	0.52878817331423	1.1673019786785e-23
GCN1L1	GLS	0.466887510393444	3.91296046431067e-18
GCN1L1	LIAS	0.610643901597204	5.78877211707498e-33
GCN1L1	LIPT1	0.692125717327328	2.21842038998844e-45
GCN1L1	MT2A	0.347381151983445	3.42410136811234e-10
GCN1L1	MTF1	-0.585375208784959	8.28479906335174e-30
GCN1L1	NLRP3	-0.253024507657796	6.69288528429752e-06
GCN1L1	PDHB	0.708002230382414	2.68737480948945e-48
GCN1L1	SLC25A3	0.614152429745054	2.00335745896975e-33
GCN1L1	UBE2D1	-0.68573179500984	2.93726586549113e-44
GCN1L1	UBE2D4	0.646472947882797	5.88218754113121e-38
TLR5	ANKRD9	0.224275684852134	6.97286744261626e-05
TLR5	COX11	-0.624751739331889	7.47938547592476e-35
TLR5	DBT	-0.367925061353716	2.43915901014118e-11
TLR5	DLAT	-0.571886153885616	3.11062490660634e-28
TLR5	DLD	0.509579249417744	8.00914508020817e-22
TLR5	DLST	-0.519252663045133	9.84824434127994e-23
TLR5	GLS	-0.306451858239987	3.84247931503953e-08
TLR5	LIAS	-0.433251972303695	1.43308347898952e-15
TLR5	LIPT1	-0.628638454882459	2.16974638017986e-35
TLR5	MT2A	-0.418857043584556	1.47773574478023e-14
TLR5	MTF1	0.722690444971609	3.55387990863573e-51
TLR5	NLRP3	0.458478206997935	1.8207752151852e-17
TLR5	PDHB	-0.54926732132451	9.46255813132306e-26
TLR5	SLC25A3	-0.507313490366675	1.29605569127953e-21
TLR5	UBE2D1	0.829784422107893	9.44496156840478e-80
TLR5	UBE2D4	-0.641605485079976	3.06895713859724e-37
THEM4	ANKRD9	-0.467945374918933	3.21509762784052e-18
THEM4	COX11	0.721063505903689	7.56220326280385e-51
THEM4	DBT	0.559549002361046	7.4264243424495e-27
THEM4	DLAT	0.639986488090564	5.28154136144233e-37
THEM4	DLD	-0.416728454945468	2.06717114505e-14
THEM4	DLST	0.493411008057914	2.30002254060244e-20
THEM4	GLS	0.490692634454461	3.97539708770944e-20
THEM4	LIAS	0.605392722440546	2.76473075472836e-32
THEM4	LIPT1	0.657555282141414	1.21965680026084e-39
THEM4	MT2A	0.295542120151207	1.20458363094628e-07
THEM4	MTF1	-0.624663032566467	7.69208417201287e-35
THEM4	NLRP3	-0.286191322455627	3.09056719107672e-07
THEM4	PDHB	0.660478755203687	4.26828204933404e-40
THEM4	SLC25A3	0.500681588950094	5.19520172322018e-21
THEM4	UBE2D1	-0.619092179829471	4.39611038003883e-34
THEM4	UBE2D4	0.603203395667046	5.26094035983546e-32
CNIH4	ANKRD9	0.215717070363771	0.000132544357598557
CNIH4	COX11	-0.545751299622609	2.21453847278196e-25
CNIH4	DBT	-0.313309194375981	1.82873380816351e-08
CNIH4	DLAT	-0.498155467949191	8.74674401780934e-21
CNIH4	DLD	0.628744571631766	2.09714407474572e-35
CNIH4	DLST	-0.480573447981675	2.92180392755084e-19
CNIH4	GLS	-0.260791726867664	3.37823376727258e-06
CNIH4	LIAS	-0.368227988819846	2.3426227095636e-11
CNIH4	LIPT1	-0.5806015034136	3.04704545696843e-29
CNIH4	MT2A	-0.404178586598104	1.42617529678749e-13
CNIH4	MTF1	0.726558074407496	5.7757050319459e-52
CNIH4	NLRP3	0.382469985968658	3.34376640942669e-12
CNIH4	PDHB	-0.508727889212647	9.60096730905395e-22
CNIH4	SLC25A3	-0.459184433057967	1.60281272293868e-17
CNIH4	UBE2D1	0.766634411739653	5.04796118430015e-61
CNIH4	UBE2D4	-0.673822146103729	3.03695404491732e-42
AGFG2	ANKRD9	-0.370102368963057	1.82296452039963e-11
AGFG2	COX11	0.480565451286582	2.92633705356439e-19
AGFG2	DBT	0.319162967823924	9.55710753866065e-09
AGFG2	DLAT	0.391394414394706	9.40007681419147e-13
AGFG2	DLD	-0.525250555320634	2.59540332433371e-23
AGFG2	DLST	0.470856078228211	1.86607756207095e-18
AGFG2	GLS	0.245718708379078	1.24816050093451e-05
AGFG2	LIAS	0.313441808607136	1.80232489252171e-08
AGFG2	LIPT1	0.456152356168795	2.76513935757889e-17
AGFG2	MT2A	0.407730817775887	8.32352245656543e-14
AGFG2	MTF1	-0.439981502485487	4.63193332235228e-16
AGFG2	NLRP3	-0.384174805683809	2.63175362411429e-12
AGFG2	PDHB	0.446171187887271	1.60289045355714e-16
AGFG2	SLC25A3	0.405592316311564	1.15194312588181e-13
AGFG2	UBE2D1	-0.643783000959694	1.47109204666781e-37
AGFG2	UBE2D4	0.80181118993203	1.27699381730638e-70
SERINC5	ANKRD9	-0.492145116222176	2.96936608473427e-20
SERINC5	COX11	0.634293300266694	3.47313202914042e-36
SERINC5	DBT	0.564931140171859	1.89122918987573e-27
SERINC5	DLAT	0.583571106995981	1.35872319776503e-29
SERINC5	DLD	-0.410690388069009	5.28844859502499e-14
SERINC5	DLST	0.463172040324585	7.75902232184748e-18
SERINC5	GLS	0.462840494735674	8.24443481752544e-18
SERINC5	LIAS	0.592255438105755	1.22035249317617e-30
SERINC5	LIPT1	0.636280961458058	1.80757557684678e-36
SERINC5	MT2A	0.209936757815354	0.000201682537779796
SERINC5	MTF1	-0.628887167912201	2.00335275149303e-35
SERINC5	NLRP3	-0.178108129494411	0.00167033760693985
SERINC5	PDHB	0.700476006794523	6.85493338536809e-47
SERINC5	SLC25A3	0.557545043195325	1.22803539609013e-26
SERINC5	UBE2D1	-0.556697816123811	1.5174516327998e-26
SERINC5	UBE2D4	0.664439973699199	1.00969198710699e-40
PLBD1	ANKRD9	0.32884634483013	3.16711033607457e-09
PLBD1	COX11	-0.474520647668385	9.33797125934665e-19
PLBD1	DBT	-0.305174565025897	4.40320517100665e-08
PLBD1	DLAT	-0.39563691198373	5.07285848021988e-13
PLBD1	DLD	0.643546197809748	1.59402320204253e-37
PLBD1	DLST	-0.410805458780446	5.19553414414782e-14
PLBD1	GLS	-0.303863556755922	5.06050364080965e-08
PLBD1	LIAS	-0.310787338264005	2.40822106171376e-08
PLBD1	LIPT1	-0.463729310594503	7.00561328848112e-18
PLBD1	MT2A	-0.449162710469341	9.5232045129265e-17
PLBD1	MTF1	0.603951998988383	4.22441411214929e-32
PLBD1	NLRP3	0.362907638855638	4.732223792687e-11
PLBD1	PDHB	-0.35284613984874	1.72719562377651e-10
PLBD1	SLC25A3	-0.277850997399801	6.9615404339921e-07
PLBD1	UBE2D1	0.642813424707809	2.04247179926445e-37
PLBD1	UBE2D4	-0.688075603959746	1.1483160250645e-44
CNNM3	ANKRD9	-0.378005126523353	6.21925512915405e-12
CNNM3	COX11	0.552486332718476	4.30611651789711e-26
CNNM3	DBT	0.477253111555892	5.54235516593836e-19
CNNM3	DLAT	0.475911492044011	7.16450308991119e-19
CNNM3	DLD	-0.490982359224557	3.7510480847401e-20
CNNM3	DLST	0.414664082377055	2.85611725518045e-14
CNNM3	GLS	0.38051730256483	4.3914360975888e-12
CNNM3	LIAS	0.486524478142426	9.11349435438757e-20
CNNM3	LIPT1	0.588076874152748	3.92667637944868e-30
CNNM3	MT2A	0.2983105620383	9.05416560998531e-08
CNNM3	MTF1	-0.559902552944565	6.79342967378342e-27
CNNM3	NLRP3	-0.273471324219605	1.05515188163587e-06
CNNM3	PDHB	0.523219289707616	4.08913221502787e-23
CNNM3	SLC25A3	0.475051915877162	8.44037683349345e-19
CNNM3	UBE2D1	-0.583571736564855	1.35848938320413e-29
CNNM3	UBE2D4	0.717085090810138	4.68644189338585e-50
PDE4DIP	ANKRD9	-0.480075102125027	3.21792104471278e-19
PDE4DIP	COX11	0.596668793522709	3.48614275378225e-31
PDE4DIP	DBT	0.494992418695474	1.66917742628617e-20
PDE4DIP	DLAT	0.54060650329737	7.54830721248344e-25
PDE4DIP	DLD	-0.496558344644512	1.21317268578186e-20
PDE4DIP	DLST	0.484459436746446	1.36891571652284e-19
PDE4DIP	GLS	0.392470888504197	8.0449568050236e-13
PDE4DIP	LIAS	0.48570572614678	1.07123097936974e-19
PDE4DIP	LIPT1	0.557621202669151	1.20485979983585e-26
PDE4DIP	MT2A	0.252958568247081	6.73121487934207e-06
PDE4DIP	MTF1	-0.592873065653468	1.02527138522363e-30
PDE4DIP	NLRP3	-0.246656693969553	1.15341332115378e-05
PDE4DIP	PDHB	0.583863165203172	1.25441368395835e-29
PDE4DIP	SLC25A3	0.440321996028668	4.37173458388387e-16
PDE4DIP	UBE2D1	-0.605893925521883	2.38442021325178e-32
PDE4DIP	UBE2D4	0.710250705689535	1.00080154974336e-48
HP	ANKRD9	0.402371758448312	1.87096127668013e-13
HP	COX11	-0.542608207060672	4.69602021779724e-25
HP	DBT	-0.450931264834146	6.98319623111375e-17
HP	DLAT	-0.500650586457527	5.2286605206093e-21
HP	DLD	0.553407170400706	3.43235371724784e-26
HP	DLST	-0.383286536063846	2.98196959715289e-12
HP	GLS	-0.396272357946058	4.62166605457201e-13
HP	LIAS	-0.492858106325251	2.5718177949903e-20
HP	LIPT1	-0.567390699815352	1.0037987805645e-27
HP	MT2A	-0.343153356022489	5.7619498397023e-10
HP	MTF1	0.647382654225902	4.30523656547315e-38
HP	NLRP3	0.243581648682695	1.49237225183463e-05
HP	PDHB	-0.548513461694198	1.13645090042292e-25
HP	SLC25A3	-0.433520034248551	1.37069286001506e-15
HP	UBE2D1	0.558746758909425	9.08660534924829e-27
HP	UBE2D4	-0.636839734226322	1.50310416338566e-36
CTC1	ANKRD9	-0.569590385669781	5.67098376019316e-28
CTC1	COX11	0.566857099257725	1.15219096206904e-27
CTC1	DBT	0.481602732886292	2.3924537297862e-19
CTC1	DLAT	0.46098624222814	1.15617865683948e-17
CTC1	DLD	-0.482830912636236	1.88312007798454e-19
CTC1	DLST	0.496098011840734	1.33270691432497e-20
CTC1	GLS	0.40336156643237	1.61276189953268e-13
CTC1	LIAS	0.478511578297805	4.35177702224362e-19
CTC1	LIPT1	0.500164212416706	5.78219249401023e-21
CTC1	MT2A	0.311370698450341	2.26017551449666e-08
CTC1	MTF1	-0.408332522887406	7.59306722673525e-14
CTC1	NLRP3	-0.18170020286473	0.00133756153210957
CTC1	PDHB	0.50573950407291	1.80685818621529e-21
CTC1	SLC25A3	0.411863291606493	4.41289852673949e-14
CTC1	UBE2D1	-0.533309821119224	4.14631365876605e-24
CTC1	UBE2D4	0.691748991436503	2.58795402872195e-45
FBXW8	ANKRD9	-0.385678391750347	2.12827549088465e-12
FBXW8	COX11	0.597124992758749	3.05927502123617e-31
FBXW8	DBT	0.475860758027916	7.23423454850238e-19
FBXW8	DLAT	0.543502194116927	3.79514154647444e-25
FBXW8	DLD	-0.456882781069649	2.42593392413122e-17
FBXW8	DLST	0.495001670835879	1.66604145871934e-20
FBXW8	GLS	0.375206724265525	9.13205514767729e-12
FBXW8	LIAS	0.470883948990189	1.85633559122531e-18
FBXW8	LIPT1	0.597864023086312	2.4747445958316e-31
FBXW8	MT2A	0.326856990472095	3.98647252196793e-09
FBXW8	MTF1	-0.528084574724543	1.36938986728125e-23
FBXW8	NLRP3	-0.308161807258566	3.19868790444279e-08
FBXW8	PDHB	0.550832704508408	6.45945252561967e-26
FBXW8	SLC25A3	0.500738568980413	5.13425583031422e-21
FBXW8	UBE2D1	-0.63563936020494	2.2329303891747e-36
FBXW8	UBE2D4	0.708940665629913	1.78149443878605e-48
DENND2D	ANKRD9	-0.478613305470426	4.2673461981317e-19
DENND2D	COX11	0.663732350326129	1.30836698439965e-40
DENND2D	DBT	0.56378992042856	2.53284877590465e-27
DENND2D	DLAT	0.578718597699591	5.06317925412348e-29
DENND2D	DLD	-0.4100806285331	5.80859550568819e-14
DENND2D	DLST	0.571856801345871	3.13469399386955e-28
DENND2D	GLS	0.483286093516953	1.72282257581768e-19
DENND2D	LIAS	0.556780502844462	1.48647250735858e-26
DENND2D	LIPT1	0.623324344554536	1.17314480092774e-34
DENND2D	MT2A	0.355716072601621	1.19940550724225e-10
DENND2D	MTF1	-0.545013057668295	2.6440337605169e-25
DENND2D	NLRP3	-0.314552125995608	1.59521249981558e-08
DENND2D	PDHB	0.591009700434035	1.73208033364218e-30
DENND2D	SLC25A3	0.514174435827131	2.98412960619637e-22
DENND2D	UBE2D1	-0.637663573783616	1.14440380252351e-36
DENND2D	UBE2D4	0.696808992218226	3.20287693050508e-46
VPRBP	ANKRD9	-0.565625804740789	1.58226766316529e-27
VPRBP	COX11	0.764996865784644	1.28341626178174e-60
VPRBP	DBT	0.692485297371023	1.91461058505301e-45
VPRBP	DLAT	0.768941215656327	1.33833916700078e-61
VPRBP	DLD	-0.276454835451687	7.95464894156328e-07
VPRBP	DLST	0.620537936871307	2.8058461042535e-34
VPRBP	GLS	0.562564723968715	3.46149937244974e-27
VPRBP	LIAS	0.663922851040656	1.22028846773869e-40
VPRBP	LIPT1	0.708320648045805	2.33790393667652e-48
VPRBP	MT2A	0.322817279837724	6.32844162388865e-09
VPRBP	MTF1	-0.502895574441717	3.27917402544148e-21
VPRBP	NLRP3	-0.242088497016504	1.68920757578482e-05
VPRBP	PDHB	0.781545673271664	7.13452801952124e-65
VPRBP	SLC25A3	0.63622122794738	1.8435303285123e-36
VPRBP	UBE2D1	-0.648458676061624	2.97219166739203e-38
VPRBP	UBE2D4	0.692026046367499	2.31077179990809e-45
ADAM9	ANKRD9	0.243086138722444	1.55514515162405e-05
ADAM9	COX11	-0.511682790440584	5.1063903576858e-22
ADAM9	DBT	-0.360498845358066	6.47855461715562e-11
ADAM9	DLAT	-0.465136847002728	5.40803594113833e-18
ADAM9	DLD	0.681457224694452	1.59219881670899e-43
ADAM9	DLST	-0.417334671313466	1.87915996770398e-14
ADAM9	GLS	-0.329666880734758	2.87897268886675e-09
ADAM9	LIAS	-0.414641541278286	2.86618193427544e-14
ADAM9	LIPT1	-0.583296681467028	1.46451883692089e-29
ADAM9	MT2A	-0.45374816661584	4.2446342188474e-17
ADAM9	MTF1	0.754702350092854	3.82253526024577e-58
ADAM9	NLRP3	0.441215374485786	3.75526631782335e-16
ADAM9	PDHB	-0.450660146696925	7.32417813253556e-17
ADAM9	SLC25A3	-0.326503206762693	4.15225538432333e-09
ADAM9	UBE2D1	0.687111816043891	1.69142308744479e-44
ADAM9	UBE2D4	-0.65824490441818	9.53089510502934e-40
ZNF337	ANKRD9	-0.479210074872276	3.80351568957247e-19
ZNF337	COX11	0.71886489894048	2.08035083789079e-50
ZNF337	DBT	0.598217051766866	2.23592080725176e-31
ZNF337	DLAT	0.66222088311461	2.27032427417265e-40
ZNF337	DLD	-0.383626697034061	2.84278879992745e-12
ZNF337	DLST	0.511665246747526	5.12566089687243e-22
ZNF337	GLS	0.4902133924039	4.37580658786336e-20
ZNF337	LIAS	0.617068018953747	8.21091131970317e-34
ZNF337	LIPT1	0.710919907266775	7.4452456646936e-49
ZNF337	MT2A	0.325973464893229	4.41303972544518e-09
ZNF337	MTF1	-0.608984303044807	9.51851839617579e-33
ZNF337	NLRP3	-0.317055083329229	1.20923090020983e-08
ZNF337	PDHB	0.676589303888514	1.05399159236779e-42
ZNF337	SLC25A3	0.584341850705655	1.10029101825428e-29
ZNF337	UBE2D1	-0.661607010247038	2.83729707872558e-40
ZNF337	UBE2D4	0.683000027910169	8.6797530163079e-44
NUP210	ANKRD9	-0.470950665693611	1.83321790446832e-18
NUP210	COX11	0.722502215582115	3.87939815616978e-51
NUP210	DBT	0.578883223957538	4.84392676551346e-29
NUP210	DLAT	0.712745669602183	3.30757256525612e-49
NUP210	DLD	-0.483747067667539	1.57417343872101e-19
NUP210	DLST	0.530798833623371	7.38118183681556e-24
NUP210	GLS	0.459334280414752	1.55997306529289e-17
NUP210	LIAS	0.607542942898444	1.46258295649331e-32
NUP210	LIPT1	0.688457993338022	9.84347970322338e-45
NUP210	MT2A	0.372383257039483	1.34053899848689e-11
NUP210	MTF1	-0.622915017987416	1.33420938740915e-34
NUP210	NLRP3	-0.316505238288694	1.28538663414077e-08
NUP210	PDHB	0.693197069286863	1.42952045610135e-45
NUP210	SLC25A3	0.602143402014788	7.17085118645007e-32
NUP210	UBE2D1	-0.712057217983817	4.4947200003611e-49
NUP210	UBE2D4	0.675295826750371	1.73099868294505e-42
PRKCH	ANKRD9	-0.482175622376122	2.13993430108513e-19
PRKCH	COX11	0.643291521421736	1.73758418365159e-37
PRKCH	DBT	0.591700538175862	1.42662653666895e-30
PRKCH	DLAT	0.602630538845936	6.22039723315432e-32
PRKCH	DLD	-0.418882300851225	1.47184066973572e-14
PRKCH	DLST	0.55183190252052	5.05707140228296e-26
PRKCH	GLS	0.517519887714322	1.44061636445073e-22
PRKCH	LIAS	0.561619740141518	4.40057846328226e-27
PRKCH	LIPT1	0.630003542278913	1.39904797822431e-35
PRKCH	MT2A	0.349447281614669	2.64761466202634e-10
PRKCH	MTF1	-0.579403470146427	4.21084753047829e-29
PRKCH	NLRP3	-0.285693124526051	3.24659598309493e-07
PRKCH	PDHB	0.638843781551913	7.73249991422179e-37
PRKCH	SLC25A3	0.523459779245632	3.8754870331101e-23
PRKCH	UBE2D1	-0.581933499392251	2.1232307506384e-29
PRKCH	UBE2D4	0.703343592973868	2.01962462781836e-47
BCL11B	ANKRD9	-0.385777594079477	2.09858722867588e-12
BCL11B	COX11	0.641920766567434	2.76001967155828e-37
BCL11B	DBT	0.512682929525198	4.11812617339599e-22
BCL11B	DLAT	0.570982637953849	3.94217058084846e-28
BCL11B	DLD	-0.495128917921256	1.62349526231146e-20
BCL11B	DLST	0.478986625379362	3.971074280273e-19
BCL11B	GLS	0.435439831632373	9.95388867111286e-16
BCL11B	LIAS	0.515467281998798	2.25428793879968e-22
BCL11B	LIPT1	0.632617305409112	6.00162593047981e-36
BCL11B	MT2A	0.350140682131306	2.427660856998e-10
BCL11B	MTF1	-0.66771415954179	3.01600165916445e-41
BCL11B	NLRP3	-0.31321210825857	1.84830428220004e-08
BCL11B	PDHB	0.607067364493797	1.68447438208737e-32
BCL11B	SLC25A3	0.481741542916912	2.3287036172043e-19
BCL11B	UBE2D1	-0.653634219193392	4.89658273931805e-39
BCL11B	UBE2D4	0.622716912109102	1.41982698383132e-34
DGKA	ANKRD9	-0.435681459463494	9.55965653754217e-16
DGKA	COX11	0.626241462675477	4.66404532194856e-35
DGKA	DBT	0.426269781049457	4.50620673726973e-15
DGKA	DLAT	0.528417059739296	1.2699273317778e-23
DGKA	DLD	-0.36910621086455	2.08331355804921e-11
DGKA	DLST	0.585838096812882	7.29357924646853e-30
DGKA	GLS	0.362902469474688	4.73542809007862e-11
DGKA	LIAS	0.439393894673306	5.11713927740833e-16
DGKA	LIPT1	0.536283047186582	2.08149238065964e-24
DGKA	MT2A	0.269294692396528	1.55827239871217e-06
DGKA	MTF1	-0.441655971832373	3.48347591575515e-16
DGKA	NLRP3	-0.332018627960669	2.18687985961032e-09
DGKA	PDHB	0.576510705227608	9.14581860360508e-29
DGKA	SLC25A3	0.550285332236794	7.38371830300239e-26
DGKA	UBE2D1	-0.653721043685192	4.74923213453579e-39
DGKA	UBE2D4	0.692056925664083	2.28176049945573e-45
DDX24	ANKRD9	-0.471618076302979	1.61698023206512e-18
DDX24	COX11	0.739625162751218	9.82301277855242e-55
DDX24	DBT	0.644737524472475	1.06373152519039e-37
DDX24	DLAT	0.758172032620247	5.7861214497197e-59
DDX24	DLD	-0.374130603041761	1.05754379099748e-11
DDX24	DLST	0.616080577079475	1.1118255911562e-33
DDX24	GLS	0.558105423420808	1.0672800746396e-26
DDX24	LIAS	0.617048303885925	8.26084222769614e-34
DDX24	LIPT1	0.748628829276088	9.66421028424119e-57
DDX24	MT2A	0.405808040319473	1.11491234695196e-13
DDX24	MTF1	-0.576333618389451	9.58816172339041e-29
DDX24	NLRP3	-0.299435097191577	8.05584114272628e-08
DDX24	PDHB	0.745143919661445	5.91612611034663e-56
DDX24	SLC25A3	0.640940013258466	3.83771808418407e-37
DDX24	UBE2D1	-0.678718063742111	4.63268230770334e-43
DDX24	UBE2D4	0.722805217886085	3.36883101562672e-51
ZNF827	ANKRD9	-0.493807485872746	2.12272356039968e-20
ZNF827	COX11	0.733592209251095	1.95511908463142e-53
ZNF827	DBT	0.592052093726643	1.29227557957725e-30
ZNF827	DLAT	0.637421736750061	1.23986863513699e-36
ZNF827	DLD	-0.43432828844142	1.19825466949855e-15
ZNF827	DLST	0.546389250881831	1.89934699875127e-25
ZNF827	GLS	0.496083292338227	1.33671441250704e-20
ZNF827	LIAS	0.613772297885675	2.2488783485396e-33
ZNF827	LIPT1	0.676238043009697	1.20630450108514e-42
ZNF827	MT2A	0.32827624923444	3.38355161318022e-09
ZNF827	MTF1	-0.547504280740886	1.4511696786451e-25
ZNF827	NLRP3	-0.295371870627665	1.22579891346964e-07
ZNF827	PDHB	0.634492547296624	3.25374573726942e-36
ZNF827	SLC25A3	0.527668635183881	1.50468098124331e-23
ZNF827	UBE2D1	-0.66878509143876	2.02460315429296e-41
ZNF827	UBE2D4	0.665947873615267	5.79886304276839e-41
ARHGEF18	ANKRD9	-0.414001141332939	3.16707940373319e-14
ARHGEF18	COX11	0.607407089123194	1.52284099955918e-32
ARHGEF18	DBT	0.480642837305521	2.88275761097735e-19
ARHGEF18	DLAT	0.557555181759247	1.2249250044904e-26
ARHGEF18	DLD	-0.518602354774504	1.13622687843123e-22
ARHGEF18	DLST	0.485309542536796	1.15820005868752e-19
ARHGEF18	GLS	0.427303931961683	3.80927009486572e-15
ARHGEF18	LIAS	0.532029549560869	5.56706927352852e-24
ARHGEF18	LIPT1	0.618983675128689	4.54635027867181e-34
ARHGEF18	MT2A	0.29820356854385	9.15513118709217e-08
ARHGEF18	MTF1	-0.651691658529061	9.6748461296001e-39
ARHGEF18	NLRP3	-0.342121399485199	6.53471762697572e-10
ARHGEF18	PDHB	0.611344629993457	4.68823201697453e-33
ARHGEF18	SLC25A3	0.521638885622001	5.8119422321653e-23
ARHGEF18	UBE2D1	-0.665313595116641	7.32525631602196e-41
ARHGEF18	UBE2D4	0.637967571290134	1.03465349205627e-36
UBIAD1	ANKRD9	-0.376562784448097	7.58446340096069e-12
UBIAD1	COX11	0.573616782969415	1.97189465280092e-28
UBIAD1	DBT	0.407731792246026	8.3222856479806e-14
UBIAD1	DLAT	0.501837994441254	4.08700061390041e-21
UBIAD1	DLD	-0.523408811472969	3.91982715215352e-23
UBIAD1	DLST	0.515117343723576	2.4323768359889e-22
UBIAD1	GLS	0.304973931469863	4.49816599357037e-08
UBIAD1	LIAS	0.421909977551083	9.09295077539681e-15
UBIAD1	LIPT1	0.558323662770869	1.01045531489016e-26
UBIAD1	MT2A	0.391804309029592	8.85966003734989e-13
UBIAD1	MTF1	-0.485329975293635	1.15354961284203e-19
UBIAD1	NLRP3	-0.35581763275305	1.18394713932936e-10
UBIAD1	PDHB	0.500908370179637	4.95677857839961e-21
UBIAD1	SLC25A3	0.450911457237174	7.00757137070743e-17
UBIAD1	UBE2D1	-0.667755159430158	2.97042193627951e-41
UBIAD1	UBE2D4	0.768886750026591	1.38119934254824e-61
NIPAL3	ANKRD9	-0.513311553764139	3.59606485774974e-22
NIPAL3	COX11	0.777296552422509	9.56630573362505e-64
NIPAL3	DBT	0.657197322557757	1.38586412809194e-39
NIPAL3	DLAT	0.72471299588611	1.37952762160092e-51
NIPAL3	DLD	-0.371544991419337	1.50128898186681e-11
NIPAL3	DLST	0.615438408282475	1.35332074140968e-33
NIPAL3	GLS	0.543228113352502	4.05150943960155e-25
NIPAL3	LIAS	0.625478433561417	5.94229331444653e-35
NIPAL3	LIPT1	0.670944302419824	9.01880052189925e-42
NIPAL3	MT2A	0.374848509208711	9.58978289667754e-12
NIPAL3	MTF1	-0.5183161294447	1.20992409256342e-22
NIPAL3	NLRP3	-0.323480241869305	5.86895021273291e-09
NIPAL3	PDHB	0.706051242623658	6.28429110053916e-48
NIPAL3	SLC25A3	0.563963050572967	2.42322996063783e-27
NIPAL3	UBE2D1	-0.646741446261395	5.36515106488455e-38
NIPAL3	UBE2D4	0.670346899825205	1.12878545045837e-41
VNN1	ANKRD9	0.346813500536396	3.67359012491619e-10
VNN1	COX11	-0.537229290539552	1.66917621831473e-24
VNN1	DBT	-0.439052245455305	5.42180686238125e-16
VNN1	DLAT	-0.558304517493524	1.01531849562995e-26
VNN1	DLD	0.601629327900184	8.32958326612314e-32
VNN1	DLST	-0.43347392996626	1.38123058831104e-15
VNN1	GLS	-0.344125411255028	5.11565679826082e-10
VNN1	LIAS	-0.462600201249497	8.61476517264145e-18
VNN1	LIPT1	-0.601352906502792	9.0272170441941e-32
VNN1	MT2A	-0.449142320772723	9.55722574670641e-17
VNN1	MTF1	0.700307529913372	7.36186855538092e-47
VNN1	NLRP3	0.294744808479296	1.3070848211925e-07
VNN1	PDHB	-0.573392482829984	2.09221902417901e-28
VNN1	SLC25A3	-0.440837709534537	4.00470609458971e-16
VNN1	UBE2D1	0.681823363864013	1.37915363871331e-43
VNN1	UBE2D4	-0.682814140140588	9.339867286579e-44
SLC26A8	ANKRD9	0.255977979361796	5.17403663433568e-06
SLC26A8	COX11	-0.620261588809137	3.05785145360727e-34
SLC26A8	DBT	-0.412804763584252	3.81422800112764e-14
SLC26A8	DLAT	-0.572343145955737	2.75858732217088e-28
SLC26A8	DLD	0.480840507839622	2.77431622305683e-19
SLC26A8	DLST	-0.455819105827937	2.93497035558049e-17
SLC26A8	GLS	-0.323400670636002	5.9223456041806e-09
SLC26A8	LIAS	-0.475104099288003	8.35692658586691e-19
SLC26A8	LIPT1	-0.653648515869435	4.87201240202347e-39
SLC26A8	MT2A	-0.407108475782468	9.15125969711897e-14
SLC26A8	MTF1	0.722520265769914	3.84694356202337e-51
SLC26A8	NLRP3	0.403212785247451	1.64921890930814e-13
SLC26A8	PDHB	-0.584555558228835	1.03767060787202e-29
SLC26A8	SLC25A3	-0.511768262557164	5.01352081302147e-22
SLC26A8	UBE2D1	0.778667667706242	4.16578379757372e-64
SLC26A8	UBE2D4	-0.618211018467767	5.77329556627921e-34
PCMT1	ANKRD9	0.303109074660797	5.48066604533861e-08
PCMT1	COX11	-0.411583369145997	4.60798880593653e-14
PCMT1	DBT	-0.313328521545142	1.82486183508076e-08
PCMT1	DLAT	-0.419835894317448	1.26535355646547e-14
PCMT1	DLD	0.719502956892683	1.55248081157604e-50
PCMT1	DLST	-0.362452815946879	5.02238364863664e-11
PCMT1	GLS	-0.235989979681463	2.77905950610903e-05
PCMT1	LIAS	-0.350177369728583	2.4165318212213e-10
PCMT1	LIPT1	-0.51450769452083	2.77631447775492e-22
PCMT1	MT2A	-0.389515795786556	1.2317705901195e-12
PCMT1	MTF1	0.678720549078012	4.62821953714481e-43
PCMT1	NLRP3	0.23333490450654	3.43764272180417e-05
PCMT1	PDHB	-0.472913881264793	1.26628570165812e-18
PCMT1	SLC25A3	-0.38009017921531	4.66008359767564e-12
PCMT1	UBE2D1	0.65154116025881	1.01968631389234e-38
PCMT1	UBE2D4	-0.721876763427497	5.18812708898627e-51
CD177	ANKRD9	0.392876831294405	7.58515892078656e-13
CD177	COX11	-0.604022214958988	4.13823456897671e-32
CD177	DBT	-0.521055065690923	6.61493045286617e-23
CD177	DLAT	-0.560138353636731	6.40115875103982e-27
CD177	DLD	0.501237561064307	4.62973408458832e-21
CD177	DLST	-0.435707093631101	9.51874179640668e-16
CD177	GLS	-0.442621002253464	2.95381366100019e-16
CD177	LIAS	-0.5531387441097	3.6672009344823e-26
CD177	LIPT1	-0.641443899121417	3.24030451844515e-37
CD177	MT2A	-0.362673610079582	4.87942550479947e-11
CD177	MTF1	0.731922665917397	4.40951813940744e-53
CD177	NLRP3	0.276352189378383	8.03278952536907e-07
CD177	PDHB	-0.612765840487665	3.05189414864481e-33
CD177	SLC25A3	-0.48079905428037	2.79671999017438e-19
CD177	UBE2D1	0.60969751136325	7.68966284523202e-33
CD177	UBE2D4	-0.653986608712931	4.32522814799613e-39
PIGL	ANKRD9	-0.577945121642876	6.23171564867345e-29
PIGL	COX11	0.779769597531154	2.12643286879671e-64
PIGL	DBT	0.629002588559885	1.93048287812552e-35
PIGL	DLAT	0.711583467989922	5.5479245364291e-49
PIGL	DLD	-0.31344306795111	1.80207588075989e-08
PIGL	DLST	0.567976813038635	8.62483492445338e-28
PIGL	GLS	0.503705007925992	2.76910875694996e-21
PIGL	LIAS	0.678737775356588	4.59740406727832e-43
PIGL	LIPT1	0.690084131538085	5.09842322555918e-45
PIGL	MT2A	0.265310301625514	2.24673976387113e-06
PIGL	MTF1	-0.526547015649063	1.93865709967218e-23
PIGL	NLRP3	-0.253131553468578	6.63110322252888e-06
PIGL	PDHB	0.745485419155666	4.96017199022002e-56
PIGL	SLC25A3	0.563016418434454	3.08544454528318e-27
PIGL	UBE2D1	-0.62477878104778	7.41570961075971e-35
PIGL	UBE2D4	0.644696293410999	1.07875955983779e-37
KIAA1147	ANKRD9	-0.457278684351426	2.25951268895243e-17
KIAA1147	COX11	0.72198733308637	4.92853149985034e-51
KIAA1147	DBT	0.587816777471723	4.22060179745004e-30
KIAA1147	DLAT	0.657137233725565	1.41588140802873e-39
KIAA1147	DLD	-0.41168732976497	4.53456850739987e-14
KIAA1147	DLST	0.576982238535187	8.06384128266325e-29
KIAA1147	GLS	0.476265067799954	6.69654237283436e-19
KIAA1147	LIAS	0.585869761823842	7.23022327535682e-30
KIAA1147	LIPT1	0.673930280821045	2.91455245436274e-42
KIAA1147	MT2A	0.341014969993609	7.47491786769456e-10
KIAA1147	MTF1	-0.607650889944086	1.41638798927905e-32
KIAA1147	NLRP3	-0.23898467888244	2.17989063820239e-05
KIAA1147	PDHB	0.670795671806614	9.53714169782786e-42
KIAA1147	SLC25A3	0.596464061041908	3.69635306619753e-31
KIAA1147	UBE2D1	-0.670748031211104	9.70944360541355e-42
KIAA1147	UBE2D4	0.677313906734933	7.97361110041854e-43
UBASH3A	ANKRD9	-0.410059809900821	5.82721079432021e-14
UBASH3A	COX11	0.68397479904333	5.90457720400896e-44
UBASH3A	DBT	0.543711924473417	3.60983076978193e-25
UBASH3A	DLAT	0.611028548995452	5.15638837117746e-33
UBASH3A	DLD	-0.457788812051519	2.06151579538805e-17
UBASH3A	DLST	0.523600934800807	3.75524984138267e-23
UBASH3A	GLS	0.456415078501561	2.63808599342903e-17
UBASH3A	LIAS	0.550623757336922	6.7979635812721e-26
UBASH3A	LIPT1	0.660525615551796	4.19664752403028e-40
UBASH3A	MT2A	0.384218803821043	2.61549225764597e-12
UBASH3A	MTF1	-0.603658662549408	4.60402928290435e-32
UBASH3A	NLRP3	-0.324659521366099	5.13018542457713e-09
UBASH3A	PDHB	0.638348933650588	9.11587185067597e-37
UBASH3A	SLC25A3	0.516317581265218	1.87332432799469e-22
UBASH3A	UBE2D1	-0.657151876307042	1.40850798572612e-39
UBASH3A	UBE2D4	0.660985928836052	3.55325574609862e-40
FAIM3	ANKRD9	-0.384528302407953	2.50384269873593e-12
FAIM3	COX11	0.701849964369614	3.82387565527932e-47
FAIM3	DBT	0.534041045946799	3.50211772423612e-24
FAIM3	DLAT	0.628212611113155	2.4869445923438e-35
FAIM3	DLD	-0.447620679247226	1.24628804532419e-16
FAIM3	DLST	0.522200519601881	5.13039301308679e-23
FAIM3	GLS	0.466680905748385	4.06567422598271e-18
FAIM3	LIAS	0.565520349684558	1.6257409418693e-27
FAIM3	LIPT1	0.694432837795714	8.59024245305656e-46
FAIM3	MT2A	0.338754135528664	9.82164963347626e-10
FAIM3	MTF1	-0.576903172947444	8.23600987413908e-29
FAIM3	NLRP3	-0.376192126741839	7.98003391220049e-12
FAIM3	PDHB	0.622792507977231	1.38653337109564e-34
FAIM3	SLC25A3	0.577783620575064	6.50740473754326e-29
FAIM3	UBE2D1	-0.684939222575863	4.02718038583882e-44
FAIM3	UBE2D4	0.708768937181295	1.92092369413655e-48
NELL2	ANKRD9	-0.421466950884659	9.75980430537923e-15
NELL2	COX11	0.655379091576781	2.64470648291469e-39
NELL2	DBT	0.515729170119236	2.12947087718975e-22
NELL2	DLAT	0.57141568469668	3.51934515653872e-28
NELL2	DLD	-0.418974437560092	1.450530400442e-14
NELL2	DLST	0.543785187374468	3.54722425763075e-25
NELL2	GLS	0.448836861642242	1.00814056531334e-16
NELL2	LIAS	0.502836733578206	3.31966578714661e-21
NELL2	LIPT1	0.602369874370107	6.71235318392415e-32
NELL2	MT2A	0.262132430945346	2.99551304536648e-06
NELL2	MTF1	-0.61214318308627	3.68441211430179e-33
NELL2	NLRP3	-0.27172049446042	1.24348669614511e-06
NELL2	PDHB	0.62174354154511	1.92607206181181e-34
NELL2	SLC25A3	0.495417039437075	1.53107031058885e-20
NELL2	UBE2D1	-0.613053569970325	2.79710603487646e-33
NELL2	UBE2D4	0.668753201298394	2.04882397876332e-41
KLF12	ANKRD9	-0.533447348568281	4.01683250281115e-24
KLF12	COX11	0.78768436005119	1.51073549886834e-66
KLF12	DBT	0.684021358464033	5.79669628795576e-44
KLF12	DLAT	0.703100152433298	2.24168179169656e-47
KLF12	DLD	-0.391231695659021	9.62342203405304e-13
KLF12	DLST	0.602118808798827	7.22246582107616e-32
KLF12	GLS	0.613695712651194	2.30182886734591e-33
KLF12	LIAS	0.68003172702366	2.77980753475128e-43
KLF12	LIPT1	0.711587236286478	5.53865150853781e-49
KLF12	MT2A	0.325418512406022	4.70322801539698e-09
KLF12	MTF1	-0.594947546214963	5.6959024802336e-31
KLF12	NLRP3	-0.329893656002644	2.80392806661263e-09
KLF12	PDHB	0.70682661079209	4.48744900927195e-48
KLF12	SLC25A3	0.549870822002768	8.16932362995492e-26
KLF12	UBE2D1	-0.623572437847338	1.08504320362867e-34
KLF12	UBE2D4	0.65966275258769	5.72850876141542e-40
RCAN3	ANKRD9	-0.417119350447967	1.94393887042503e-14
RCAN3	COX11	0.699359964154937	1.09863309609001e-46
RCAN3	DBT	0.549205809408234	9.60520015532359e-26
RCAN3	DLAT	0.631735222076463	7.99293295492657e-36
RCAN3	DLD	-0.400813888700852	2.36124357301157e-13
RCAN3	DLST	0.502465195695776	3.58694780760338e-21
RCAN3	GLS	0.448323298241958	1.10269747657554e-16
RCAN3	LIAS	0.563195525775954	2.94775654160555e-27
RCAN3	LIPT1	0.650471896061091	1.47993952027711e-38
RCAN3	MT2A	0.260525056606275	3.45972868387318e-06
RCAN3	MTF1	-0.62725278523579	3.37980496999994e-35
RCAN3	NLRP3	-0.271128548180479	1.31414593655652e-06
RCAN3	PDHB	0.676315889457863	1.17077285013531e-42
RCAN3	SLC25A3	0.515653717926918	2.16471652903861e-22
RCAN3	UBE2D1	-0.635086667711429	2.67770167461857e-36
RCAN3	UBE2D4	0.59631890581535	3.85292942062953e-31
NAIP	ANKRD9	0.239068275185855	2.16506584270225e-05
NAIP	COX11	-0.608371959970849	1.14271972340036e-32
NAIP	DBT	-0.388374477960405	1.45040513603398e-12
NAIP	DLAT	-0.555343457303587	2.12562249875248e-26
NAIP	DLD	0.556157844406953	1.73600919329651e-26
NAIP	DLST	-0.523319141874817	3.99905278151214e-23
NAIP	GLS	-0.347206797250909	3.49892614823627e-10
NAIP	LIAS	-0.439099976881697	5.37819693181629e-16
NAIP	LIPT1	-0.622066867906696	1.74073343369686e-34
NAIP	MT2A	-0.440255827104009	4.42115140861889e-16
NAIP	MTF1	0.71632916312569	6.60427645546924e-50
NAIP	NLRP3	0.436993218853332	7.67218519503637e-16
NAIP	PDHB	-0.503962750443612	2.62372867484567e-21
NAIP	SLC25A3	-0.444451177957793	2.15730470364901e-16
NAIP	UBE2D1	0.744600687116011	7.82602418873949e-56
NAIP	UBE2D4	-0.621239249296156	2.25477861591976e-34
URGCP	ANKRD9	-0.445870548347002	1.68851784560068e-16
URGCP	COX11	0.661277806723468	3.19691507901831e-40
URGCP	DBT	0.525840083470236	2.27330323103245e-23
URGCP	DLAT	0.599541945478924	1.52602693243785e-31
URGCP	DLD	-0.478702488589635	4.19465270142884e-19
URGCP	DLST	0.542096341839585	5.30357858798835e-25
URGCP	GLS	0.421937035966053	9.05370041435248e-15
URGCP	LIAS	0.515254583457809	2.36094000990577e-22
URGCP	LIPT1	0.622327630317549	1.60419479743489e-34
URGCP	MT2A	0.330277063531042	2.68134123370676e-09
URGCP	MTF1	-0.556666802148803	1.52923473229306e-26
URGCP	NLRP3	-0.292222145171485	1.68970040630289e-07
URGCP	PDHB	0.592720706921659	1.07032266426904e-30
URGCP	SLC25A3	0.507537949048401	1.235903983739e-21
URGCP	UBE2D1	-0.694776697945547	7.45177536339216e-46
URGCP	UBE2D4	0.720250844594333	1.10048904455737e-50
ZDHHC20	ANKRD9	0.203128169750607	0.000325974257890581
ZDHHC20	COX11	-0.419155698060382	1.40948472243767e-14
ZDHHC20	DBT	-0.267667830275372	1.81065624710632e-06
ZDHHC20	DLAT	-0.425242065469926	5.32205522533547e-15
ZDHHC20	DLD	0.677812879449828	6.57665229509792e-43
ZDHHC20	DLST	-0.376837652637467	7.30353333542265e-12
ZDHHC20	GLS	-0.201814370501396	0.000356985045203362
ZDHHC20	LIAS	-0.304907309245608	4.53013329332139e-08
ZDHHC20	LIPT1	-0.528248027322297	1.31956958141526e-23
ZDHHC20	MT2A	-0.475343977886743	7.9836336685083e-19
ZDHHC20	MTF1	0.640191082857913	4.93224055080577e-37
ZDHHC20	NLRP3	0.364298709920135	3.94245165269524e-11
ZDHHC20	PDHB	-0.419023164007279	1.4393828980768e-14
ZDHHC20	SLC25A3	-0.363451115891388	4.40686269232275e-11
ZDHHC20	UBE2D1	0.717755750163003	3.45348488834886e-50
ZDHHC20	UBE2D4	-0.685045808923714	3.86006628756051e-44
DIS3L2	ANKRD9	-0.512160043632474	4.60867737662171e-22
DIS3L2	COX11	0.715768600160628	8.51118284783985e-50
DIS3L2	DBT	0.593108478398006	9.59318501304503e-31
DIS3L2	DLAT	0.65407520015727	4.19228815258365e-39
DIS3L2	DLD	-0.458346706981999	1.86445880963749e-17
DIS3L2	DLST	0.463985574872074	6.68373682256151e-18
DIS3L2	GLS	0.448656387879698	1.04042555834749e-16
DIS3L2	LIAS	0.608406473023985	1.13102137552162e-32
DIS3L2	LIPT1	0.671781377740143	6.57962893350498e-42
DIS3L2	MT2A	0.347610521732105	3.32803092561037e-10
DIS3L2	MTF1	-0.598755112855555	1.91503632442614e-31
DIS3L2	NLRP3	-0.249269829304094	9.24165663338533e-06
DIS3L2	PDHB	0.681581416930054	1.51651606648672e-43
DIS3L2	SLC25A3	0.554108438385563	2.88654740614975e-26
DIS3L2	UBE2D1	-0.68799857906185	1.1844784751854e-44
DIS3L2	UBE2D4	0.625183142982811	6.52506424809489e-35
SERPINB1	ANKRD9	0.307778732249457	3.3331708628395e-08
SERPINB1	COX11	-0.541209592508335	6.54475188032822e-25
SERPINB1	DBT	-0.405054774538765	1.24952792163131e-13
SERPINB1	DLAT	-0.524410889134909	3.13311359286611e-23
SERPINB1	DLD	0.679361318085743	3.60878438101834e-43
SERPINB1	DLST	-0.400086203066861	2.6313153718172e-13
SERPINB1	GLS	-0.318986718615681	9.74766842256641e-09
SERPINB1	LIAS	-0.43954916356338	4.98428757059604e-16
SERPINB1	LIPT1	-0.593690260812832	8.13764870808855e-31
SERPINB1	MT2A	-0.443943991365154	2.35403784925118e-16
SERPINB1	MTF1	0.712534730619087	3.63379984275951e-49
SERPINB1	NLRP3	0.334015785972662	1.72830276103387e-09
SERPINB1	PDHB	-0.531294575129638	6.58934891369033e-24
SERPINB1	SLC25A3	-0.431475733779839	1.92279943177575e-15
SERPINB1	UBE2D1	0.72164543481278	5.77585369283995e-51
SERPINB1	UBE2D4	-0.698426068922172	1.62757652969922e-46
HKR1	ANKRD9	-0.571620970582326	3.3348650866833e-28
HKR1	COX11	0.72195436134297	5.00456615671489e-51
HKR1	DBT	0.604503728338964	3.59228073422053e-32
HKR1	DLAT	0.646931358931245	5.02684614770966e-38
HKR1	DLD	-0.348337320087282	3.04059615993956e-10
HKR1	DLST	0.530115663062843	8.62798729910298e-24
HKR1	GLS	0.48895020388667	5.63117378119685e-20
HKR1	LIAS	0.629035313736902	1.91030323912947e-35
HKR1	LIPT1	0.659515429773018	6.04046310583123e-40
HKR1	MT2A	0.25752520980271	4.51566349301112e-06
HKR1	MTF1	-0.513602701663633	3.37690990767239e-22
HKR1	NLRP3	-0.269501402422306	1.52872510435984e-06
HKR1	PDHB	0.705036771993072	9.74752979503622e-48
HKR1	SLC25A3	0.53548036266311	2.50879808726679e-24
HKR1	UBE2D1	-0.63736181398725	1.26471530586262e-36
HKR1	UBE2D4	0.667620861122425	3.1223172436437e-41
STAG3L3	ANKRD9	-0.529416913381831	1.01176584603173e-23
STAG3L3	COX11	0.621226875534253	2.26350488427117e-34
STAG3L3	DBT	0.523630811533749	3.73027590395708e-23
STAG3L3	DLAT	0.532932421516098	4.52314228369116e-24
STAG3L3	DLD	-0.353178046473283	1.65617710713618e-10
STAG3L3	DLST	0.409063749157962	6.78942038796792e-14
STAG3L3	GLS	0.421121219687867	1.03132575666096e-14
STAG3L3	LIAS	0.531501196479702	6.28459916863334e-24
STAG3L3	LIPT1	0.512795887849423	4.01910936813277e-22
STAG3L3	MT2A	0.19588829010923	0.000534076557523893
STAG3L3	MTF1	-0.502722967016068	3.39935556700814e-21
STAG3L3	NLRP3	-0.260008840914839	3.62284574850744e-06
STAG3L3	PDHB	0.60135940032481	9.01018416027951e-32
STAG3L3	SLC25A3	0.50272387302175	3.39871356217275e-21
STAG3L3	UBE2D1	-0.585245956057219	8.58458227677493e-30
STAG3L3	UBE2D4	0.594786054597627	5.96350221590073e-31
CCDC88C	ANKRD9	-0.509287215015066	8.52347448616112e-22
CCDC88C	COX11	0.730210494086789	1.00897502882996e-52
CCDC88C	DBT	0.626470468164341	4.33645782818705e-35
CCDC88C	DLAT	0.710219825084325	1.01453583668657e-48
CCDC88C	DLD	-0.430434894249243	2.28241380465838e-15
CCDC88C	DLST	0.508904313292551	9.24737433571822e-22
CCDC88C	GLS	0.528796281675663	1.16515351628732e-23
CCDC88C	LIAS	0.642827113302779	2.03304778927331e-37
CCDC88C	LIPT1	0.699707346499239	9.48838865304436e-47
CCDC88C	MT2A	0.350536824390326	2.31008293296021e-10
CCDC88C	MTF1	-0.610710371837325	5.67426137661661e-33
CCDC88C	NLRP3	-0.278730688005996	6.39808128274052e-07
CCDC88C	PDHB	0.708551635149642	2.11293624351078e-48
CCDC88C	SLC25A3	0.555129717798538	2.24142842834939e-26
CCDC88C	UBE2D1	-0.648795882743924	2.64553327691715e-38
CCDC88C	UBE2D4	0.615292952117174	1.41484580557914e-33
RAD23B	ANKRD9	0.397453570437895	3.8848033117306e-13
RAD23B	COX11	-0.546335985565315	1.92387601086356e-25
RAD23B	DBT	-0.460537151898655	1.25447093884629e-17
RAD23B	DLAT	-0.523766986822996	3.61850401112704e-23
RAD23B	DLD	0.447804914757129	1.2069535093867e-16
RAD23B	DLST	-0.274619141417011	9.4685618893142e-07
RAD23B	GLS	-0.379124070732381	5.32823139757677e-12
RAD23B	LIAS	-0.510963299653155	5.95834070766294e-22
RAD23B	LIPT1	-0.617823642610962	6.50633784533813e-34
RAD23B	MT2A	-0.435642135757095	9.62275647762671e-16
RAD23B	MTF1	0.611554943282442	4.40026573713128e-33
RAD23B	NLRP3	0.260612784301209	3.43271409146319e-06
RAD23B	PDHB	-0.548345757419922	1.18363649955117e-25
RAD23B	SLC25A3	-0.455824980000195	2.93188992879033e-17
RAD23B	UBE2D1	0.602682558613682	6.12657135054782e-32
RAD23B	UBE2D4	-0.59773102593272	2.57110798697969e-31
NPIPA1	ANKRD9	-0.23294311034218	3.54649874078854e-05
NPIPA1	COX11	0.554444253684627	2.6564304318136e-26
NPIPA1	DBT	0.403723397121419	1.52735644705816e-13
NPIPA1	DLAT	0.530227028634827	8.41144066790291e-24
NPIPA1	DLD	-0.565998889031239	1.43747618839773e-27
NPIPA1	DLST	0.448085753658976	1.14932638622278e-16
NPIPA1	GLS	0.289498506559851	2.22327486217557e-07
NPIPA1	LIAS	0.419184361606941	1.40309897469605e-14
NPIPA1	LIPT1	0.5967251265693	3.43040397545746e-31
NPIPA1	MT2A	0.356053849723885	1.14873853684955e-10
NPIPA1	MTF1	-0.683354669481916	7.54586639881172e-44
NPIPA1	NLRP3	-0.372539428479706	1.31250358758481e-11
NPIPA1	PDHB	0.536191174239095	2.12650907072543e-24
NPIPA1	SLC25A3	0.486735441289354	8.7411148567501e-20
NPIPA1	UBE2D1	-0.759210935419565	3.26716138995332e-59
NPIPA1	UBE2D4	0.750857601583482	2.98602571141654e-57
PLCG1	ANKRD9	-0.321975774554466	6.9620240848546e-09
PLCG1	COX11	0.482458604903971	2.02506089446167e-19
PLCG1	DBT	0.35751498496142	9.52534387251437e-11
PLCG1	DLAT	0.4314081837262	1.94434893145363e-15
PLCG1	DLD	-0.572542679971767	2.61749852804468e-28
PLCG1	DLST	0.493651357457283	2.19087656241401e-20
PLCG1	GLS	0.318406367158338	1.04014733169265e-08
PLCG1	LIAS	0.350200589055472	2.40951397015703e-10
PLCG1	LIPT1	0.509006821582807	9.04784701295516e-22
PLCG1	MT2A	0.363896943926063	4.15631619517429e-11
PLCG1	MTF1	-0.614328694966883	1.89869114606292e-33
PLCG1	NLRP3	-0.369410128160423	2.00026591196801e-11
PLCG1	PDHB	0.490629390694167	4.02609762840174e-20
PLCG1	SLC25A3	0.422453068941645	8.33613284173307e-15
PLCG1	UBE2D1	-0.666697629090181	4.39607803350168e-41
PLCG1	UBE2D4	0.796617398612707	4.37587202939918e-69
C14orf182	ANKRD9	-0.448713974355718	1.0300152259905e-16
C14orf182	COX11	0.568822307212258	6.92566051279676e-28
C14orf182	DBT	0.461297035873634	1.09262489386375e-17
C14orf182	DLAT	0.470557177736351	1.97376580008509e-18
C14orf182	DLD	-0.46223681444921	9.20603760831987e-18
C14orf182	DLST	0.370741120061774	1.67300832136308e-11
C14orf182	GLS	0.38222450701354	3.46066884383865e-12
C14orf182	LIAS	0.515909049489041	2.04770834086695e-22
C14orf182	LIPT1	0.53925683359106	1.03765368352748e-24
C14orf182	MT2A	0.264105034229948	2.50680420289744e-06
C14orf182	MTF1	-0.553870555024268	3.06134577523433e-26
C14orf182	NLRP3	-0.215702503734589	0.000132686520972815
C14orf182	PDHB	0.558819945893828	8.92109054259775e-27
C14orf182	SLC25A3	0.369953301557694	1.85980154822921e-11
C14orf182	UBE2D1	-0.56040937983774	5.97783496816585e-27
C14orf182	UBE2D4	0.60283502845703	5.85954789130179e-32
SKAP1	ANKRD9	-0.468827611105454	2.7278467886207e-18
SKAP1	COX11	0.757312427478916	9.26442936047959e-59
SKAP1	DBT	0.639859339914909	5.51083000226262e-37
SKAP1	DLAT	0.676409152880936	1.12956602699106e-42
SKAP1	DLD	-0.417573629482525	1.80974243414996e-14
SKAP1	DLST	0.558421066734546	9.86066915911507e-27
SKAP1	GLS	0.585409666650816	8.20663974613889e-30
SKAP1	LIAS	0.652391780325295	7.5735993154792e-39
SKAP1	LIPT1	0.719729869023014	1.39873960151658e-50
SKAP1	MT2A	0.355572737135469	1.22155693800472e-10
SKAP1	MTF1	-0.619315619358463	4.10201416400424e-34
SKAP1	NLRP3	-0.343532278386449	5.5011011305848e-10
SKAP1	PDHB	0.693435518547512	1.29598059107162e-45
SKAP1	SLC25A3	0.563132576021654	2.99544364109135e-27
SKAP1	UBE2D1	-0.632897715539594	5.47805749391042e-36
SKAP1	UBE2D4	0.6546070310401	3.47507929966114e-39
LCK	ANKRD9	-0.407343469021487	8.82965939607314e-14
LCK	COX11	0.652973748040783	6.1757900400622e-39
LCK	DBT	0.525322852268645	2.55360398819453e-23
LCK	DLAT	0.591224769157369	1.6306433037808e-30
LCK	DLD	-0.553685366425494	3.20461474161359e-26
LCK	DLST	0.484732472020155	1.29742849133327e-19
LCK	GLS	0.451223903203395	6.63262514058802e-17
LCK	LIAS	0.534262663546416	3.3271350048291e-24
LCK	LIPT1	0.645935031882844	7.07080305590889e-38
LCK	MT2A	0.418979009662815	1.44948082426856e-14
LCK	MTF1	-0.662549185567673	2.01472508202945e-40
LCK	NLRP3	-0.326617846759856	4.09781708456573e-09
LCK	PDHB	0.613297124756463	2.59794933677262e-33
LCK	SLC25A3	0.523577070307887	3.77531642390712e-23
LCK	UBE2D1	-0.690338244820478	4.59851323947363e-45
LCK	UBE2D4	0.654648586507828	3.42444911472221e-39
HMGB2	ANKRD9	0.507891235900557	1.14675115082038e-21
HMGB2	COX11	-0.554370914157058	2.70508915702056e-26
HMGB2	DBT	-0.454060713829285	4.01538311270518e-17
HMGB2	DLAT	-0.51951289480915	9.29969190493555e-23
HMGB2	DLD	0.587424574426306	4.7053607327126e-30
HMGB2	DLST	-0.412188742388753	4.196224372855e-14
HMGB2	GLS	-0.368002054207347	2.41426203707663e-11
HMGB2	LIAS	-0.465325749714934	5.22293004978623e-18
HMGB2	LIPT1	-0.528256862548599	1.31692809232498e-23
HMGB2	MT2A	-0.3238718716918	5.61286972399172e-09
HMGB2	MTF1	0.553936740923101	3.01168982414302e-26
HMGB2	NLRP3	0.16611893028773	0.0034044356326254
HMGB2	PDHB	-0.559973584690461	6.67283167464309e-27
HMGB2	SLC25A3	-0.381721078655817	3.71302111453296e-12
HMGB2	UBE2D1	0.591988424886074	1.31564426306563e-30
HMGB2	UBE2D4	-0.636473371803996	1.69640893443907e-36
CCDC180	ANKRD9	-0.355478782579565	1.23629226954285e-10
CCDC180	COX11	0.559966668737769	6.68448018083233e-27
CCDC180	DBT	0.378369556997748	5.9141815962322e-12
CCDC180	DLAT	0.491999033811144	3.05798614272194e-20
CCDC180	DLD	-0.534606643240634	3.07246512697564e-24
CCDC180	DLST	0.4147714893027	2.80863279217053e-14
CCDC180	GLS	0.312261917699572	2.05083773612826e-08
CCDC180	LIAS	0.453519901961006	4.42013428510077e-17
CCDC180	LIPT1	0.556561767070535	1.56981500479634e-26
CCDC180	MT2A	0.306199228011075	3.94761224503418e-08
CCDC180	MTF1	-0.649703608751445	1.93233405329702e-38
CCDC180	NLRP3	-0.289938059669455	2.12737109466301e-07
CCDC180	PDHB	0.535069307803019	2.75999663615279e-24
CCDC180	SLC25A3	0.407737999177047	8.31441195830657e-14
CCDC180	UBE2D1	-0.660343755970299	4.48148553555131e-40
CCDC180	UBE2D4	0.611673928704418	4.245164020652e-33
LDB1	ANKRD9	-0.394610412567519	5.89413033466535e-13
LDB1	COX11	0.443181545044761	2.68331755637286e-16
LDB1	DBT	0.316041397153405	1.35321797734205e-08
LDB1	DLAT	0.384585931141565	2.48357348524528e-12
LDB1	DLD	-0.485066685349357	1.21490559475467e-19
LDB1	DLST	0.477032527944258	5.78174630976906e-19
LDB1	GLS	0.198135607903881	0.00045903531512544
LDB1	LIAS	0.285751789798703	3.22783711553102e-07
LDB1	LIPT1	0.402200072903625	1.91968437240755e-13
LDB1	MT2A	0.398769149428389	3.19893585923619e-13
LDB1	MTF1	-0.348339949806971	3.03960130369167e-10
LDB1	NLRP3	-0.335406103244835	1.46566886629661e-09
LDB1	PDHB	0.430259414810167	2.34921502762678e-15
LDB1	SLC25A3	0.418281120368691	1.61860756766524e-14
LDB1	UBE2D1	-0.600882928106518	1.03482246348095e-31
LDB1	UBE2D4	0.805448336947567	1.00900622416444e-71
DNHD1	ANKRD9	-0.477548188492115	5.23729435265569e-19
DNHD1	COX11	0.582378357683672	1.8812280702674e-29
DNHD1	DBT	0.453731048897244	4.25755437530777e-17
DNHD1	DLAT	0.505966115554219	1.72264074897453e-21
DNHD1	DLD	-0.46654288275321	4.17094165716524e-18
DNHD1	DLST	0.42679126950747	4.14043784934275e-15
DNHD1	GLS	0.311120381747741	2.32259149805863e-08
DNHD1	LIAS	0.509892530023025	7.49135217598472e-22
DNHD1	LIPT1	0.549369701833402	9.2297628361556e-26
DNHD1	MT2A	0.288056425932749	2.56798387451483e-07
DNHD1	MTF1	-0.525355956487809	2.53468645560101e-23
DNHD1	NLRP3	-0.241285703728319	1.80497065170632e-05
DNHD1	PDHB	0.584863709460086	9.53525063287948e-30
DNHD1	SLC25A3	0.488316124650246	6.38872353207565e-20
DNHD1	UBE2D1	-0.643255866694394	1.75867744770776e-37
DNHD1	UBE2D4	0.696032357368212	4.42632469578419e-46
MAP2K6	ANKRD9	0.267890067951148	1.77400774580373e-06
MAP2K6	COX11	-0.536969516574172	1.77358652944743e-24
MAP2K6	DBT	-0.364403090098606	3.88866639103851e-11
MAP2K6	DLAT	-0.525598207879444	2.40039070068908e-23
MAP2K6	DLD	0.623737712828861	1.03001499985546e-34
MAP2K6	DLST	-0.401277499562097	2.20351749066008e-13
MAP2K6	GLS	-0.287850486479937	2.62121994645374e-07
MAP2K6	LIAS	-0.405508075454044	1.16672798644953e-13
MAP2K6	LIPT1	-0.599325737503642	1.62437755379896e-31
MAP2K6	MT2A	-0.419734454077437	1.28589437291281e-14
MAP2K6	MTF1	0.745089963484948	6.08302359937468e-56
MAP2K6	NLRP3	0.334280705217537	1.67497110909371e-09
MAP2K6	PDHB	-0.510022324456689	7.28661425418104e-22
MAP2K6	SLC25A3	-0.465321371402682	5.22714906181271e-18
MAP2K6	UBE2D1	0.73099934816913	6.89596861800264e-53
MAP2K6	UBE2D4	-0.658964763980177	7.36261770332842e-40
ITPR3	ANKRD9	-0.292576147948285	1.63014831147881e-07
ITPR3	COX11	0.536428916923165	2.01194038935523e-24
ITPR3	DBT	0.401153479213566	2.24467187184377e-13
ITPR3	DLAT	0.458369718873354	1.85674080124162e-17
ITPR3	DLD	-0.578551145403102	5.29624322191367e-29
ITPR3	DLST	0.463595543331242	7.17962786903542e-18
ITPR3	GLS	0.351816653183415	1.966826446726e-10
ITPR3	LIAS	0.422007181013702	8.95272041926311e-15
ITPR3	LIPT1	0.552496414031394	4.29545447562171e-26
ITPR3	MT2A	0.362546220966962	4.96141568743761e-11
ITPR3	MTF1	-0.629093186320824	1.87512594007605e-35
ITPR3	NLRP3	-0.38051794408431	4.39104419389028e-12
ITPR3	PDHB	0.491368473891856	3.47131715628081e-20
ITPR3	SLC25A3	0.45455821817413	3.67530225954265e-17
ITPR3	UBE2D1	-0.670285752888817	1.15497964097075e-41
ITPR3	UBE2D4	0.704138529257816	1.43553587657064e-47
SAMSN1	ANKRD9	0.336311871780605	1.315854281228e-09
SAMSN1	COX11	-0.60284939740597	5.83498420156279e-32
SAMSN1	DBT	-0.449956784478098	8.28680569590763e-17
SAMSN1	DLAT	-0.570117165435976	4.94303854463204e-28
SAMSN1	DLD	0.629605464625689	1.59039599921692e-35
SAMSN1	DLST	-0.4762342925093	6.73605048692289e-19
SAMSN1	GLS	-0.388398801022245	1.44537301637181e-12
SAMSN1	LIAS	-0.483120677811121	1.7794603836366e-19
SAMSN1	LIPT1	-0.623257744771499	1.19797570427047e-34
SAMSN1	MT2A	-0.385091460022873	2.3124981012035e-12
SAMSN1	MTF1	0.726744850305967	5.28633967160191e-52
SAMSN1	NLRP3	0.374279488893187	1.03632286809901e-11
SAMSN1	PDHB	-0.597469836272826	2.77126698826911e-31
SAMSN1	SLC25A3	-0.486313897944641	9.50074487781044e-20
SAMSN1	UBE2D1	0.702357690116785	3.07934701297375e-47
SAMSN1	UBE2D4	-0.693946947707483	1.04979979003954e-45
TRABD2A	ANKRD9	-0.352286841270631	1.85362156967944e-10
TRABD2A	COX11	0.592674485193422	1.08437262674155e-30
TRABD2A	DBT	0.434997599858895	1.07171131633947e-15
TRABD2A	DLAT	0.495101293771659	1.63263983749351e-20
TRABD2A	DLD	-0.50471974968405	2.23880093268022e-21
TRABD2A	DLST	0.484710758461042	1.30297663512482e-19
TRABD2A	GLS	0.378658028199302	5.68309072270837e-12
TRABD2A	LIAS	0.437164108399822	7.45494334601167e-16
TRABD2A	LIPT1	0.547803161769483	1.34993497275181e-25
TRABD2A	MT2A	0.307298987958969	3.50930159075655e-08
TRABD2A	MTF1	-0.637880265656512	1.06506098875066e-36
TRABD2A	NLRP3	-0.314366768386265	1.62811091819317e-08
TRABD2A	PDHB	0.533270114761963	4.18445625307243e-24
TRABD2A	SLC25A3	0.424180870289674	6.31603133112333e-15
TRABD2A	UBE2D1	-0.620313801428509	3.00858248992262e-34
TRABD2A	UBE2D4	0.633815769000745	4.06025452077675e-36
SLC7A6	ANKRD9	-0.575943310443107	1.06390422890277e-28
SLC7A6	COX11	0.77804426559486	6.08377951068521e-64
SLC7A6	DBT	0.664305639401336	1.06066230052555e-40
SLC7A6	DLAT	0.708192903749169	2.47234328275072e-48
SLC7A6	DLD	-0.345812350829148	4.15729956388892e-10
SLC7A6	DLST	0.531455622386152	6.35060007056446e-24
SLC7A6	GLS	0.55596854779455	1.81975541518692e-26
SLC7A6	LIAS	0.67115227432833	8.33999861160055e-42
SLC7A6	LIPT1	0.662876098229221	1.78853771311939e-40
SLC7A6	MT2A	0.256173618046917	5.08600139541987e-06
SLC7A6	MTF1	-0.548207641129429	1.22394375668958e-25
SLC7A6	NLRP3	-0.256000292931744	5.1639228985445e-06
SLC7A6	PDHB	0.768263369868036	1.98005880728029e-61
SLC7A6	SLC25A3	0.613317750843529	2.58174154958683e-33
SLC7A6	UBE2D1	-0.60801159461361	1.27223940117061e-32
SLC7A6	UBE2D4	0.631652065680117	8.21138639930526e-36
TTC12	ANKRD9	-0.531728875287674	5.96486300512719e-24
TTC12	COX11	0.666090691151421	5.50121577147469e-41
TTC12	DBT	0.523837374617104	3.56203032213308e-23
TTC12	DLAT	0.526677643099576	1.88236783863419e-23
TTC12	DLD	-0.425985347220069	4.71885812005287e-15
TTC12	DLST	0.50219656086321	3.79328662667466e-21
TTC12	GLS	0.442910139504554	2.81110756560212e-16
TTC12	LIAS	0.57520624358347	1.29429342868982e-28
TTC12	LIPT1	0.569680053065396	5.54000315845384e-28
TTC12	MT2A	0.260952365036396	3.33003002163075e-06
TTC12	MTF1	-0.542654772918202	4.64428166044139e-25
TTC12	NLRP3	-0.255084257974627	5.59499822542799e-06
TTC12	PDHB	0.622625036854837	1.46135561715272e-34
TTC12	SLC25A3	0.436062184818288	8.96933294483353e-16
TTC12	UBE2D1	-0.597430320809856	2.80286055798724e-31
TTC12	UBE2D4	0.628882306787257	2.00648074464007e-35
ZFP36L2	ANKRD9	-0.434936445108097	1.08270730494195e-15
ZFP36L2	COX11	0.620790411307546	2.59361587657908e-34
ZFP36L2	DBT	0.537049657165366	1.7407072831752e-24
ZFP36L2	DLAT	0.601227653533054	9.36204182436165e-32
ZFP36L2	DLD	-0.483169896761739	1.76241932877145e-19
ZFP36L2	DLST	0.442226909416861	3.15981933184945e-16
ZFP36L2	GLS	0.415084853978471	2.67446685388942e-14
ZFP36L2	LIAS	0.556065713057897	1.77628273658489e-26
ZFP36L2	LIPT1	0.654676728820289	3.3905763327578e-39
ZFP36L2	MT2A	0.348618724123491	2.93591222053187e-10
ZFP36L2	MTF1	-0.622488724656383	1.52519186132674e-34
ZFP36L2	NLRP3	-0.248817656907925	9.60457296077008e-06
ZFP36L2	PDHB	0.638017527776016	1.01764207530034e-36
ZFP36L2	SLC25A3	0.559418224559285	7.67502269179297e-27
ZFP36L2	UBE2D1	-0.592943108716576	1.00519366829781e-30
ZFP36L2	UBE2D4	0.673398390439708	3.56762552834848e-42
EPHX2	ANKRD9	-0.383944123474979	2.71863998437076e-12
EPHX2	COX11	0.590907479999157	1.78245310915131e-30
EPHX2	DBT	0.424070907105854	6.42887794480683e-15
EPHX2	DLAT	0.474420885491448	9.51668879618586e-19
EPHX2	DLD	-0.479247431667402	3.77618927936863e-19
EPHX2	DLST	0.529491354729764	9.94760564456203e-24
EPHX2	GLS	0.356077013350065	1.14534129841237e-10
EPHX2	LIAS	0.420788553750182	1.08747539494317e-14
EPHX2	LIPT1	0.503155748582802	3.10588326058217e-21
EPHX2	MT2A	0.289677689167151	2.18368841775392e-07
EPHX2	MTF1	-0.578029499568752	6.09229781189152e-29
EPHX2	NLRP3	-0.307618300390204	3.39109935949861e-08
EPHX2	PDHB	0.520421033044411	7.61097827894596e-23
EPHX2	SLC25A3	0.38398284813772	2.70386134486233e-12
EPHX2	UBE2D1	-0.606759492617386	1.84553004481732e-32
EPHX2	UBE2D4	0.616685344140718	9.23559121016494e-34
PPIP5K1	ANKRD9	-0.536931340131119	1.78946369090705e-24
PPIP5K1	COX11	0.626154455901563	4.79481940456026e-35
PPIP5K1	DBT	0.476765838913355	6.08477477629581e-19
PPIP5K1	DLAT	0.567435801829273	9.92157396326707e-28
PPIP5K1	DLD	-0.431598687639546	1.88417439302141e-15
PPIP5K1	DLST	0.495194439346777	1.60200637741909e-20
PPIP5K1	GLS	0.370020960715759	1.84299283118912e-11
PPIP5K1	LIAS	0.494628660583353	1.79718282859513e-20
PPIP5K1	LIPT1	0.517107245113976	1.57669393460651e-22
PPIP5K1	MT2A	0.305995551010761	4.03438889136518e-08
PPIP5K1	MTF1	-0.50833886920062	1.04283577949063e-21
PPIP5K1	NLRP3	-0.27720093260701	7.40817305505352e-07
PPIP5K1	PDHB	0.570726405189349	4.21556889976469e-28
PPIP5K1	SLC25A3	0.423009879248549	7.62430830957563e-15
PPIP5K1	UBE2D1	-0.67081348643176	9.47349175354131e-42
PPIP5K1	UBE2D4	0.645714612634985	7.62385762148649e-38
PLSCR1	ANKRD9	0.267801540987428	1.78852062797123e-06
PLSCR1	COX11	-0.556684705180786	1.52242188813918e-26
PLSCR1	DBT	-0.341524275959847	7.02687053414394e-10
PLSCR1	DLAT	-0.495983293885152	1.36425540758567e-20
PLSCR1	DLD	0.597358095512036	2.86152855804279e-31
PLSCR1	DLST	-0.416323979115242	2.20272941348711e-14
PLSCR1	GLS	-0.238814492260677	2.21036881790791e-05
PLSCR1	LIAS	-0.41615362668032	2.26239202925426e-14
PLSCR1	LIPT1	-0.540153007686541	8.40148108338979e-25
PLSCR1	MT2A	-0.309574066960231	2.7467076496425e-08
PLSCR1	MTF1	0.690619836187401	4.10108247538709e-45
PLSCR1	NLRP3	0.409075499695868	6.77721081644525e-14
PLSCR1	PDHB	-0.52611888371978	2.13502413538189e-23
PLSCR1	SLC25A3	-0.524335051962309	3.18676759570706e-23
PLSCR1	UBE2D1	0.759562927460891	2.69020792627833e-59
PLSCR1	UBE2D4	-0.650177015881676	1.63962325729567e-38
DRAM1	ANKRD9	0.255418397868306	5.43392910079101e-06
DRAM1	COX11	-0.506413900435376	1.56742947739802e-21
DRAM1	DBT	-0.297532895387465	9.8131692891992e-08
DRAM1	DLAT	-0.463258884144772	7.6365856778186e-18
DRAM1	DLD	0.700603365437146	6.49480499914915e-47
DRAM1	DLST	-0.397524860438776	3.84420922322011e-13
DRAM1	GLS	-0.243185265929396	1.54239032022809e-05
DRAM1	LIAS	-0.362082485351847	5.271366868844e-11
DRAM1	LIPT1	-0.524327539995129	3.19213125143099e-23
DRAM1	MT2A	-0.419422292874858	1.35117398639017e-14
DRAM1	MTF1	0.746544753595203	2.8660657737444e-56
DRAM1	NLRP3	0.429415953963166	2.69799119325632e-15
DRAM1	PDHB	-0.433974299867687	1.27098852537647e-15
DRAM1	SLC25A3	-0.367881969619762	2.45320244377516e-11
DRAM1	UBE2D1	0.735322014259184	8.36336393349847e-54
DRAM1	UBE2D4	-0.627557506658357	3.06652262247537e-35
FLT3LG	ANKRD9	-0.424526209137077	5.97410433737696e-15
FLT3LG	COX11	0.582089953835652	2.03480496582711e-29
FLT3LG	DBT	0.433714561031634	1.32709221876427e-15
FLT3LG	DLAT	0.519269174084541	9.81251261096298e-23
FLT3LG	DLD	-0.562551844296234	3.47286033080884e-27
FLT3LG	DLST	0.408347498047754	7.57571183878947e-14
FLT3LG	GLS	0.325555756801244	4.62978815996606e-09
FLT3LG	LIAS	0.448828680133241	1.00958264882661e-16
FLT3LG	LIPT1	0.563360475940633	2.82632397856566e-27
FLT3LG	MT2A	0.471665858342743	1.60249852813929e-18
FLT3LG	MTF1	-0.546496190438459	1.85102805210153e-25
FLT3LG	NLRP3	-0.255336267688717	5.47310471291205e-06
FLT3LG	PDHB	0.556510320773962	1.59007702106439e-26
FLT3LG	SLC25A3	0.45364427344834	4.3236471289031e-17
FLT3LG	UBE2D1	-0.651302795828502	1.1081209726466e-38
FLT3LG	UBE2D4	0.646353989520347	6.12673308514941e-38
SCML4	ANKRD9	-0.497559673422404	9.88402786087717e-21
SCML4	COX11	0.645300410484694	8.78135707868046e-38
SCML4	DBT	0.570722316751513	4.22007952753329e-28
SCML4	DLAT	0.550416942116632	7.15023455243658e-26
SCML4	DLD	-0.467778610410938	3.31636630430335e-18
SCML4	DLST	0.449275165589935	9.33769170651312e-17
SCML4	GLS	0.513236686447471	3.65464683722398e-22
SCML4	LIAS	0.594000296530604	7.45342852651356e-31
SCML4	LIPT1	0.637196255130643	1.33595185071481e-36
SCML4	MT2A	0.336510113962037	1.28510448265202e-09
SCML4	MTF1	-0.561211123093724	4.88070977496686e-27
SCML4	NLRP3	-0.274593358483919	9.49167405283924e-07
SCML4	PDHB	0.598449131828902	2.09147457127841e-31
SCML4	SLC25A3	0.448783407309104	1.01759915956836e-16
SCML4	UBE2D1	-0.531600934196764	6.14250736903061e-24
SCML4	UBE2D4	0.620783605187592	2.59912333649408e-34
ZNF483	ANKRD9	-0.465523773358527	5.03556826554716e-18
ZNF483	COX11	0.632928993867971	5.42253241963362e-36
ZNF483	DBT	0.549104062080469	9.84581412629797e-26
ZNF483	DLAT	0.560920657494175	5.25308474384432e-27
ZNF483	DLD	-0.308009112039922	3.25165341425134e-08
ZNF483	DLST	0.613032596259552	2.81494584476255e-33
ZNF483	GLS	0.488548118822156	6.100589074953e-20
ZNF483	LIAS	0.523086790807132	4.21175560492357e-23
ZNF483	LIPT1	0.551304669492047	5.75481861061111e-26
ZNF483	MT2A	0.217075305959405	0.000119898550384118
ZNF483	MTF1	-0.512993927451608	3.85113913534708e-22
ZNF483	NLRP3	-0.298784868318275	8.61935450957304e-08
ZNF483	PDHB	0.598848347788507	1.8642577933317e-31
ZNF483	SLC25A3	0.441753953258711	3.42570907029612e-16
ZNF483	UBE2D1	-0.512543077429645	4.24405054587811e-22
ZNF483	UBE2D4	0.675129335266397	1.84480336327672e-42
P2RY10	ANKRD9	-0.477670963065823	5.11528405671397e-19
P2RY10	COX11	0.757606121442672	7.88984597240709e-59
P2RY10	DBT	0.596201462712575	3.98439290063124e-31
P2RY10	DLAT	0.666829661639594	4.18647210802538e-41
P2RY10	DLD	-0.435221954677	1.03230053679351e-15
P2RY10	DLST	0.581024378605097	2.7173831521698e-29
P2RY10	GLS	0.552711726254751	4.07385577100157e-26
P2RY10	LIAS	0.615777440894168	1.21999286135021e-33
P2RY10	LIPT1	0.68346695394819	7.2184096049356e-44
P2RY10	MT2A	0.328023535738413	3.48401762164974e-09
P2RY10	MTF1	-0.581715848285004	2.25258530207528e-29
P2RY10	NLRP3	-0.330122234381103	2.73020637196758e-09
P2RY10	PDHB	0.64995383806087	1.77170242436316e-38
P2RY10	SLC25A3	0.550216965738199	7.50795581125046e-26
P2RY10	UBE2D1	-0.657801174882722	1.11707115673806e-39
P2RY10	UBE2D4	0.666783173005456	4.25912131300485e-41
PPP1R13B	ANKRD9	-0.349887465565824	2.5058429624255e-10
PPP1R13B	COX11	0.49804782336902	8.94222599614862e-21
PPP1R13B	DBT	0.363498920832012	4.37930890137266e-11
PPP1R13B	DLAT	0.415369341876843	2.55810982423506e-14
PPP1R13B	DLD	-0.531919922611965	5.70898194319236e-24
PPP1R13B	DLST	0.359220995335438	7.64507858359014e-11
PPP1R13B	GLS	0.274489818677257	9.58503398829687e-07
PPP1R13B	LIAS	0.386798988578142	1.81548618524003e-12
PPP1R13B	LIPT1	0.501192662480589	4.67305647977094e-21
PPP1R13B	MT2A	0.288892654265168	2.36229979991877e-07
PPP1R13B	MTF1	-0.571693266601425	3.27219601089302e-28
PPP1R13B	NLRP3	-0.277617201696586	7.11911407065811e-07
PPP1R13B	PDHB	0.433188726979456	1.44820467532773e-15
PPP1R13B	SLC25A3	0.353325145619446	1.62561781245217e-10
PPP1R13B	UBE2D1	-0.617620278268156	6.92725031137293e-34
PPP1R13B	UBE2D4	0.562803500195603	3.25739850498514e-27
RBM19	ANKRD9	-0.42425375497111	6.24230700517163e-15
RBM19	COX11	0.679599047495668	3.29005035073902e-43
RBM19	DBT	0.562392921611767	3.61610800415056e-27
RBM19	DLAT	0.65377556183347	4.65895977447057e-39
RBM19	DLD	-0.43937758370486	5.13129523672892e-16
RBM19	DLST	0.530096078409645	8.66663295261896e-24
RBM19	GLS	0.455349010496184	3.19206977736514e-17
RBM19	LIAS	0.58969307052215	2.5037492820412e-30
RBM19	LIPT1	0.645066516394466	9.51007546454709e-38
RBM19	MT2A	0.29252897918174	1.63796504007752e-07
RBM19	MTF1	-0.672861875149685	4.37284895757518e-42
RBM19	NLRP3	-0.316881710556285	1.23276002085939e-08
RBM19	PDHB	0.656708973621396	1.64926990884798e-39
RBM19	SLC25A3	0.499194662172224	7.06319880432852e-21
RBM19	UBE2D1	-0.635974235555458	1.99985978941175e-36
[truncated: 78,033 more rows]
