# Supplementary material for: Identification of immune characteristic biomarkers and therapeutic targets in cuproptosis for sepsis by integrated bioinformatics analysis and single-cell RNA sequencing analysis
Source: Heliyon. 2024 Mar 3;10(5):e27379. doi: 10.1016/j.heliyon.2024.e27379 (PMC10943398; doi:10.1016/j.heliyon.2024.e27379)
Supplement: Multimedia component 4 [file mmc4.xlsx]

## Sheet: Sheet1
non-DECuGs in Cuproptosis-related genes	DECuGs	PCC	P-value
ABCB6	ANKRD9	0.379307704657445	5.19442459668035e-12
ABCB6	COX11	-0.388506886339316	1.42321699271858e-12
ABCB6	DBT	-0.385118458728425	2.30369249725458e-12
ABCB6	DLAT	-0.358312841629631	8.59585503634609e-11
ABCB6	DLD	0.0375938212749656	0.51028526730109
ABCB6	DLST	-0.260814037576306	3.37149925216815e-06
ABCB6	GLS	-0.316090209253249	1.34592001022661e-08
ABCB6	LIAS	-0.417678664978187	1.78002969369863e-14
ABCB6	LIPT1	-0.292353261145003	1.66740338028595e-07
ABCB6	MT2A	-0.00665569584532946	0.907237601929113
ABCB6	MTF1	0.23101580759452	4.1310778434092e-05
ABCB6	NLRP3	0.0450054201236062	0.430511713286249
ABCB6	PDHB	-0.412749821985284	3.84686660042695e-14
ABCB6	SLC25A3	-0.230656235881668	4.24975613291891e-05
ABCB6	UBE2D1	0.170585246070399	0.00262503338619589
ABCB6	UBE2D4	-0.249602473938655	8.9830382709095e-06
ARF1	ANKRD9	0.0629844486927019	0.269690912721966
ARF1	COX11	0.0157739677967927	0.782414077545759
ARF1	DBT	-0.0583984303335476	0.306183137897691
ARF1	DLAT	0.00276227984646569	0.961429537948
ARF1	DLD	-0.196097629420084	0.000526633496459172
ARF1	DLST	0.109651355457946	0.0541677332600964
ARF1	GLS	-0.0487692271552572	0.392928372826196
ARF1	LIAS	-0.0568840937595248	0.318917051163962
ARF1	LIPT1	0.0651764888747735	0.253341937818782
ARF1	MT2A	0.192109340718461	0.000686376584784296
ARF1	MTF1	-0.117381913920298	0.0391927725592379
ARF1	NLRP3	-0.10400902911498	0.0678718072729221
ARF1	PDHB	0.01500910987695	0.792718927473309
ARF1	SLC25A3	0.131549938380245	0.0207157122128606
ARF1	UBE2D1	-0.227875672468585	5.28236463780932e-05
ARF1	UBE2D4	0.260534663298624	3.4567605677785e-06
ATOX1	ANKRD9	-0.181061072340472	0.00139191480307255
ATOX1	COX11	0.293372780799082	1.50343020147205e-07
ATOX1	DBT	0.228801988927507	4.91459193663588e-05
ATOX1	DLAT	0.273423062592372	1.05995581518084e-06
ATOX1	DLD	-0.137290414964336	0.0157347542103782
ATOX1	DLST	0.259267784978709	3.869886557295e-06
ATOX1	GLS	0.200418308007748	0.000392931494088911
ATOX1	LIAS	0.214358893920727	0.000146432006334543
ATOX1	LIPT1	0.279672019841375	5.84365735233507e-07
ATOX1	MT2A	0.213089741394225	0.000160631310343643
ATOX1	MTF1	-0.201563810449316	0.000363202456039028
ATOX1	NLRP3	-0.121063199567379	0.0333949763961313
ATOX1	PDHB	0.266453029308966	2.02412993473328e-06
ATOX1	SLC25A3	0.216134184097623	0.000128533609803565
ATOX1	UBE2D1	-0.242775955772695	1.59570634728074e-05
ATOX1	UBE2D4	0.216704145366355	0.000123236931275015
ATP7A	ANKRD9	-0.0690616154262335	0.226080161035619
ATP7A	COX11	-0.0483721842992246	0.396797065862066
ATP7A	DBT	0.0709841256626701	0.21338912819949
ATP7A	DLAT	-0.0445264121715263	0.435439373548299
ATP7A	DLD	0.138961146040855	0.0144978187403653
ATP7A	DLST	0.0284302173319819	0.618601885547277
ATP7A	GLS	0.0152854894698868	0.788991033163749
ATP7A	LIAS	0.0121748335656229	0.831206397257547
ATP7A	LIPT1	-0.0608859051653963	0.286003897421012
ATP7A	MT2A	-0.103045341066698	0.0704745329382139
ATP7A	MTF1	0.183355531165529	0.0012057208608749
ATP7A	NLRP3	0.00904857434435633	0.874127415518791
ATP7A	PDHB	-0.0498698903063934	0.382323312614182
ATP7A	SLC25A3	-0.153930805958024	0.00670671820436074
ATP7A	UBE2D1	0.198654289747112	0.000443166753414828
ATP7A	UBE2D4	-0.0711242053041298	0.212484835196952
ATP7B	ANKRD9	0.108249682821675	0.0573370426587166
ATP7B	COX11	-0.270032052002213	1.45530761474813e-06
ATP7B	DBT	-0.229388113607892	4.69450792729639e-05
ATP7B	DLAT	-0.240067743731706	1.99505979264294e-05
ATP7B	DLD	0.111699168634363	0.0498000612757235
ATP7B	DLST	-0.324122609104772	5.45463226386121e-09
ATP7B	GLS	-0.195259316290875	0.000557030595492544
ATP7B	LIAS	-0.243743396290877	1.47240736510911e-05
ATP7B	LIPT1	-0.271041889424154	1.32480726848105e-06
ATP7B	MT2A	-0.107662132021065	0.0587104450799694
ATP7B	MTF1	0.276048472436233	8.26833019181471e-07
ATP7B	NLRP3	0.142600909504956	0.0120945708266927
ATP7B	PDHB	-0.248540956594112	9.83329300399623e-06
ATP7B	SLC25A3	-0.14915347418217	0.00864056396023651
ATP7B	UBE2D1	0.263922045717285	2.54871927520702e-06
ATP7B	UBE2D4	-0.307402598163614	3.47051825049637e-08
BACE1	ANKRD9	0.147249459731876	0.00954022684465968
BACE1	COX11	-0.179894886989981	0.00149634317602337
BACE1	DBT	-0.183886362603531	0.00116604163690927
BACE1	DLAT	-0.144208533106573	0.0111500624415721
BACE1	DLD	0.0446240341064542	0.434432496319759
BACE1	DLST	-0.166207427798599	0.00338714754239012
BACE1	GLS	-0.177386779120642	0.0017456873612672
BACE1	LIAS	-0.125937978094965	0.026853823340579
BACE1	LIPT1	-0.151531561166481	0.00762335188124902
BACE1	MT2A	-0.133057600207994	0.0192902952242649
BACE1	MTF1	0.0102456233027295	0.857642157719952
BACE1	NLRP3	0.0472849043457108	0.407507717425348
BACE1	PDHB	-0.144133225851571	0.011192806913472
BACE1	SLC25A3	-0.0017738790571838	0.975225201370038
BACE1	UBE2D1	0.0602830186535479	0.290810617166407
BACE1	UBE2D4	-0.130801861852327	0.0214562898508941
CCS	ANKRD9	0.191989255289785	0.000691817930474519
CCS	COX11	-0.133425935622927	0.0189553019757305
CCS	DBT	-0.157879399622917	0.00541109934281534
CCS	DLAT	-0.122870449625281	0.0308269010880954
CCS	DLD	-0.0879914258507995	0.122715682090321
CCS	DLST	-0.101525516236467	0.0747443523692438
CCS	GLS	-0.114251272307837	0.0447720024507756
CCS	LIAS	-0.148429010033998	0.00897357815831442
CCS	LIPT1	-0.0640319972301441	0.261790200229118
CCS	MT2A	0.121726960577652	0.0324313729985339
CCS	MTF1	-0.00952795836538666	0.867518596142354
CCS	NLRP3	0.00549415369807739	0.923371486997772
CCS	PDHB	-0.140740524165613	0.0132750698247387
CCS	SLC25A3	-0.00499365016217184	0.93033358480313
CCS	UBE2D1	-0.0552408925885647	0.333119297300481
CCS	UBE2D4	-6.70214953176458e-05	0.99906379791535
CDKN2A	ANKRD9	0.388928878060802	1.33984542384886e-12
CDKN2A	COX11	-0.395539025046306	5.1460831161097e-13
CDKN2A	DBT	-0.382119069639567	3.51209596138196e-12
CDKN2A	DLAT	-0.388274226590579	1.47132695804223e-12
CDKN2A	DLD	0.061305920047118	0.282686933277742
CDKN2A	DLST	-0.274530916785117	9.54787177403685e-07
CDKN2A	GLS	-0.265234536476994	2.26229796668821e-06
CDKN2A	LIAS	-0.387859458171364	1.56106178779449e-12
CDKN2A	LIPT1	-0.317609702455158	1.13684161079829e-08
CDKN2A	MT2A	-0.0586016343026482	0.304500295258747
CDKN2A	MTF1	0.172852131627872	0.00229503570753992
CDKN2A	NLRP3	0.0591428398856433	0.300048139873148
CDKN2A	PDHB	-0.434699661662386	1.12633510273795e-15
CDKN2A	SLC25A3	-0.254243213530848	6.02078949135625e-06
CDKN2A	UBE2D1	0.254632623559752	5.81994456997262e-06
CDKN2A	UBE2D4	-0.292528627980623	1.63802337557411e-07
CISD1	ANKRD9	-0.0709122375028318	0.213854278472676
CISD1	COX11	0.166231635706193	0.00338243237474103
CISD1	DBT	0.137637705625658	0.0154702870747573
CISD1	DLAT	0.156275645950915	0.0059074393391654
CISD1	DLD	0.0789624367036663	0.166183925185468
CISD1	DLST	0.063403741265115	0.266509245727808
CISD1	GLS	0.161299998218917	0.00447555877383685
CISD1	LIAS	0.181055821884129	0.00139236959008372
CISD1	LIPT1	0.159581825525595	0.00492551485092858
CISD1	MT2A	-0.0524308837522191	0.358332326018967
CISD1	MTF1	-0.0422175729109234	0.459640315215191
CISD1	NLRP3	0.0481508610929889	0.398963480168244
CISD1	PDHB	0.118274174427178	0.0377146184644462
CISD1	SLC25A3	0.106959326079819	0.0603888471472465
CISD1	UBE2D1	0.0772025785379044	0.175858154547161
CISD1	UBE2D4	-0.0835640775795407	0.142775430033235
COA6	ANKRD9	0.162596449623449	0.0041609519029536
COA6	COX11	-0.114413188084372	0.0444679217098372
COA6	DBT	-0.0115124017246239	0.840263799689322
COA6	DLAT	-0.0498234682062111	0.382767038437996
COA6	DLD	0.194183143168627	0.00059843696241408
COA6	DLST	-0.19710326133899	0.000492200608837426
COA6	GLS	0.0243003331639945	0.670477692428215
COA6	LIAS	0.0224849711617897	0.693804303829535
COA6	LIPT1	0.0201463655911779	0.724282385096335
COA6	MT2A	-0.00726906746183827	0.898732751847795
COA6	MTF1	0.0942951139879586	0.0980203979857519
COA6	NLRP3	0.167467959897688	0.00314938773483667
COA6	PDHB	-0.0619943706465167	0.277306385282171
COA6	SLC25A3	-0.042097826803215	0.460915589773954
COA6	UBE2D1	0.249603298604459	8.982405760467e-06
COA6	UBE2D4	-0.319963584795345	8.73590189349119e-09
COX17	ANKRD9	-0.054674562213733	0.338106821024458
COX17	COX11	0.0356493672770948	0.532419149664945
COX17	DBT	0.0753710049968366	0.186364021922923
COX17	DLAT	0.0185370054984763	0.745515555343007
COX17	DLD	0.120961728223217	0.033544412600799
COX17	DLST	0.00828262152199096	0.884704863157737
COX17	GLS	0.0399857723099832	0.483729251295572
COX17	LIAS	0.0544271789897734	0.340300359109717
COX17	LIPT1	-0.000689043605888831	0.990375197749527
COX17	MT2A	-0.0165259262619953	0.772319917699954
COX17	MTF1	0.125335597453036	0.0275973269793354
COX17	NLRP3	0.0447469329847413	0.433166816417081
COX17	PDHB	-0.0433216062350675	0.447975615003349
COX17	SLC25A3	-0.0853205764158474	0.134536343234168
COX17	UBE2D1	0.109621548544508	0.0542335832626385
COX17	UBE2D4	-0.0524538644599344	0.35812140377022
COX19	ANKRD9	-0.253975504652185	6.16267505667547e-06
COX19	COX11	0.311807507064481	2.1551178183558e-08
COX19	DBT	0.328912312491477	3.14294864698568e-09
COX19	DLAT	0.277025880755774	7.53306113047853e-07
COX19	DLD	-0.143862913035288	0.0113474319815303
COX19	DLST	0.238129325086288	2.33720497700183e-05
COX19	GLS	0.230280268452986	4.37728384388064e-05
COX19	LIAS	0.281176017628609	5.0522749605604e-07
COX19	LIPT1	0.345168016222518	4.50075292189587e-10
COX19	MT2A	0.147331107748603	0.00950000454969231
COX19	MTF1	-0.232078110946934	3.7984736281242e-05
COX19	NLRP3	-0.0843810982351177	0.138896380812881
COX19	PDHB	0.315744277449513	1.39847285690755e-08
COX19	SLC25A3	0.290171142628146	2.07814293051011e-07
COX19	UBE2D1	-0.253067420378128	6.66805246188904e-06
COX19	UBE2D4	0.333995292418246	1.73249630401634e-09
DNA2	ANKRD9	0.0437641809751354	0.44334699270647
DNA2	COX11	-0.0670813921193328	0.23970319890263
DNA2	DBT	-0.0505745252671453	0.375626650514882
DNA2	DLAT	-0.0617069049975233	0.279544555712819
DNA2	DLD	0.262046690629944	3.01869502405409e-06
DNA2	DLST	-0.0454274837209456	0.426196665306853
DNA2	GLS	0.0315899473609752	0.580134593465136
DNA2	LIAS	-0.051296694098456	0.368838661175365
DNA2	LIPT1	-0.102506754326944	0.0719642811395124
DNA2	MT2A	-0.152584694222807	0.00720806350058165
DNA2	MTF1	0.20780064679168	0.000234859846688335
DNA2	NLRP3	0.0584444318250432	0.305801638394695
DNA2	PDHB	-0.147616635689635	0.00936052561474264
DNA2	SLC25A3	-0.117386535728935	0.0391849915438666
DNA2	UBE2D1	0.266209557919684	2.06971576158769e-06
DNA2	UBE2D4	-0.281028581745402	5.12505714308247e-07
FDX1	ANKRD9	-0.190985487674386	0.000738886164467737
FDX1	COX11	0.320354084452346	8.36055004328989e-09
FDX1	DBT	0.333171362862949	1.90951456416759e-09
FDX1	DLAT	0.344547848708027	4.8572654922749e-10
FDX1	DLD	-0.0459852435869021	0.420532988365177
FDX1	DLST	0.142022530927207	0.0124512512021288
FDX1	GLS	0.259594246206	3.75913860822202e-06
FDX1	LIAS	0.344966762781369	4.61356602319977e-10
FDX1	LIPT1	0.374973033762468	9.42818482065571e-12
FDX1	MT2A	0.0636368419788058	0.264751595525508
FDX1	MTF1	-0.26131376843929	3.22396952740138e-06
FDX1	NLRP3	0.0424096929613918	0.45759838453574
FDX1	PDHB	0.409594700572145	6.25864770971047e-14
FDX1	SLC25A3	0.316652218239731	1.26458701995327e-08
FDX1	UBE2D1	-0.167690609780966	0.0031090006543273
FDX1	UBE2D4	0.150080427003848	0.00823052565031702
GCSH	ANKRD9	0.116707221151341	0.0403427401270243
GCSH	COX11	-0.0587600770656258	0.303192392238041
GCSH	DBT	-0.125539277680452	0.0273439763419453
GCSH	DLAT	-0.0902820517639059	0.113235222091624
GCSH	DLD	0.171617276696807	0.00246978524893989
GCSH	DLST	-0.104512997927691	0.0665423387284304
GCSH	GLS	-0.041468687150823	0.467648048626056
GCSH	LIAS	-0.0969447324214334	0.0888987663295138
GCSH	LIPT1	-0.164498204070435	0.00373551243040748
GCSH	MT2A	-0.16824026735752	0.0030113009330665
GCSH	MTF1	0.0519352540494307	0.362900239063363
GCSH	NLRP3	0.148072250085605	0.00914172323060672
GCSH	PDHB	-0.127852890381602	0.0246035131618327
GCSH	SLC25A3	-0.0748367490527394	0.189513746673317
GCSH	UBE2D1	0.189437865731956	0.000817284989897597
GCSH	UBE2D4	-0.343753833870461	5.35393438757751e-10
ISCA2	ANKRD9	-0.196785374600644	0.000502852446546413
ISCA2	COX11	0.315626476334393	1.41681743279653e-08
ISCA2	DBT	0.242746049032858	1.59966971642023e-05
ISCA2	DLAT	0.264425808669558	2.43491207528062e-06
ISCA2	DLD	-0.0756410235077513	0.184786840000992
ISCA2	DLST	0.257495830683209	4.52738515077826e-06
ISCA2	GLS	0.198393746550086	0.000451073011654176
ISCA2	LIAS	0.217882750953565	0.000112926886574624
ISCA2	LIPT1	0.246628463812944	1.15616235795127e-05
ISCA2	MT2A	0.18214336040745	0.00130102578100424
ISCA2	MTF1	-0.119939518291562	0.0350818253030164
ISCA2	NLRP3	-0.107560097257119	0.0589517000113426
ISCA2	PDHB	0.270677014871067	1.37061147579761e-06
ISCA2	SLC25A3	0.179538027364006	0.0015297057211989
ISCA2	UBE2D1	-0.247532528690207	1.07114496630415e-05
ISCA2	UBE2D4	0.264696408544439	2.37580074812563e-06
LOXL2	ANKRD9	0.315035603600917	1.51239687343417e-08
LOXL2	COX11	-0.346856080556774	3.65427885168038e-10
LOXL2	DBT	-0.351966405120076	1.93006103013473e-10
LOXL2	DLAT	-0.35988816588261	7.01262424976616e-11
LOXL2	DLD	-0.0391913608921967	0.49246537316824
LOXL2	DLST	-0.207971823482747	0.000232024049268165
LOXL2	GLS	-0.223789314494078	7.23692993058129e-05
LOXL2	LIAS	-0.322131608432809	6.84023943151179e-09
LOXL2	LIPT1	-0.264502810431328	2.41794989007658e-06
LOXL2	MT2A	-0.00912100035133661	0.873128373622832
LOXL2	MTF1	0.0610209363337068	0.284934679777074
LOXL2	NLRP3	-0.0261887472510127	0.646543651437526
LOXL2	PDHB	-0.36746020929423	2.59487687833034e-11
LOXL2	SLC25A3	-0.223261241181477	7.53427785489096e-05
LOXL2	UBE2D1	0.133442410507447	0.0189404374247767
LOXL2	UBE2D4	-0.163587866501731	0.00393399332158104
MAP1LC3A	ANKRD9	0.280163638758125	5.57273029124894e-07
MAP1LC3A	COX11	-0.350323592250069	2.37266640125019e-10
MAP1LC3A	DBT	-0.35412528775949	1.46875411051165e-10
MAP1LC3A	DLAT	-0.352307695581358	1.84875014262606e-10
MAP1LC3A	DLD	0.0459586297009779	0.420802231238869
MAP1LC3A	DLST	-0.22444584347813	6.88264573045122e-05
MAP1LC3A	GLS	-0.231070951257845	4.1131565611172e-05
MAP1LC3A	LIAS	-0.355474205300413	1.23701454457776e-10
MAP1LC3A	LIPT1	-0.350893759997834	2.20889589592794e-10
MAP1LC3A	MT2A	-0.113023797008534	0.0471344594412457
MAP1LC3A	MTF1	0.166405358304486	0.00334876913532057
MAP1LC3A	NLRP3	-0.0713375522635006	0.211112857813952
MAP1LC3A	PDHB	-0.396863102624839	4.23752671608044e-13
MAP1LC3A	SLC25A3	-0.29405996942075	1.40178480744137e-07
MAP1LC3A	UBE2D1	0.201129355125986	0.000374222439603186
MAP1LC3A	UBE2D4	-0.173201765640009	0.00224764693296926
MAP2K1	ANKRD9	-0.0155732298171103	0.785115004146685
MAP2K1	COX11	0.0296002028058676	0.604228828495691
MAP2K1	DBT	0.0759943406782032	0.182737982986824
MAP2K1	DLAT	0.102615349432484	0.071661855248169
MAP2K1	DLD	0.134991076795043	0.0175876689108219
MAP2K1	DLST	0.0168657670506823	0.76777039053318
MAP2K1	GLS	0.0309407006750322	0.587947109777871
MAP2K1	LIAS	0.127891935257864	0.0245593744711708
MAP2K1	LIPT1	0.0991785993993549	0.0817486644938225
MAP2K1	MT2A	-0.165830776092995	0.00346128221117083
MAP2K1	MTF1	-0.0519900983729484	0.362392995290613
MAP2K1	NLRP3	0.0763481315659482	0.180703219479313
MAP2K1	PDHB	0.142717745552059	0.0120236232115049
MAP2K1	SLC25A3	0.125005695744661	0.0280119542842931
MAP2K1	UBE2D1	0.0570382566967563	0.317605158628543
MAP2K1	UBE2D4	-0.0294029853384105	0.606641137307176
MAP2K2	ANKRD9	0.299343921420766	8.13266131711199e-08
MAP2K2	COX11	-0.299892429762222	7.68094614917512e-08
MAP2K2	DBT	-0.333080160617614	1.93015457505096e-09
MAP2K2	DLAT	-0.364089491964054	4.05244768195212e-11
MAP2K2	DLD	-0.00745374741365388	0.896174248202336
MAP2K2	DLST	-0.186119722392794	0.00101190766756607
MAP2K2	GLS	-0.216019307453407	0.000129626696017081
MAP2K2	LIAS	-0.317781297026957	1.11530669790224e-08
MAP2K2	LIPT1	-0.264081774011533	2.51209539111007e-06
MAP2K2	MT2A	-0.0432576373741975	0.448646879195892
MAP2K2	MTF1	0.101579822477165	0.074588241342641
MAP2K2	NLRP3	-0.0716425639203069	0.209162498283376
MAP2K2	PDHB	-0.382593236632065	3.28653371455879e-12
MAP2K2	SLC25A3	-0.222896320438109	7.74643437295662e-05
MAP2K2	UBE2D1	0.135113841732179	0.0174841308772455
MAP2K2	UBE2D4	-0.13471396967189	0.0178233448063378
MT1E	ANKRD9	0.117324449165173	0.039289626053308
MT1E	COX11	-0.0781898998518728	0.170380475980263
MT1E	DBT	-0.0735269589543871	0.197400486823193
MT1E	DLAT	-0.0419279368616139	0.462728259393008
MT1E	DLD	-0.0118055633391344	0.836252742332585
MT1E	DLST	-0.0297079842517631	0.602912289749649
MT1E	GLS	-0.0128928659296485	0.821413943349882
MT1E	LIAS	-0.0801744114916899	0.159756850453749
MT1E	LIPT1	0.00772912651349626	0.892361226996463
MT1E	MT2A	0.165832597596304	0.0034609201841593
MT1E	MTF1	-0.0170836856940658	0.764857236738692
MT1E	NLRP3	0.00700430974781645	0.902402451345789
MT1E	PDHB	-0.0858704715255708	0.132033627137873
MT1E	SLC25A3	0.003268038674484	0.954374561910834
MT1E	UBE2D1	0.0349547024595986	0.540442205600441
MT1E	UBE2D4	-0.018258380781751	0.74921174182808
MT1F	ANKRD9	-0.0397588369387896	0.486216283997205
MT1F	COX11	0.14906908118584	0.00867878280408499
MT1F	DBT	0.083209249642631	0.144485629883861
MT1F	DLAT	0.163212749279669	0.00401851669779631
MT1F	DLD	-0.0415248415499493	0.467044941602602
MT1F	DLST	0.0841620797295113	0.139928223879146
MT1F	GLS	0.0773017697035952	0.175302005581466
MT1F	LIAS	0.0585898179896383	0.30459798492299
MT1F	LIPT1	0.21937180693165	0.000101057092379868
MT1F	MT2A	0.265157801149474	2.27816029482084e-06
MT1F	MTF1	0.00455676493024373	0.936415098319711
MT1F	NLRP3	0.0112092332098528	0.844416116422117
MT1F	PDHB	0.123715754910935	0.0296848644943161
MT1F	SLC25A3	0.158563987768906	0.00521088731644033
MT1F	UBE2D1	-0.132323169073145	0.0199736398508473
MT1F	UBE2D4	0.14148719722613	0.0127896137790803
MT1G	ANKRD9	0.0720404230131118	0.206638003941956
MT1G	COX11	-0.0310550515466129	0.586567595489376
MT1G	DBT	-0.0642249716739862	0.260352309672231
MT1G	DLAT	-0.0315697097366078	0.580377384155204
MT1G	DLD	0.00580546352143244	0.919044019941706
MT1G	DLST	0.0186207696029355	0.744405489739915
MT1G	GLS	0.0103105358705712	0.856749905717608
MT1G	LIAS	-0.0851931216738929	0.135121599699252
MT1G	LIPT1	0.0415661226603805	0.466601849946546
MT1G	MT2A	0.162368426238211	0.00421479578805888
MT1G	MTF1	0.0430281730254405	0.451059457432788
MT1G	NLRP3	-0.060022136693998	0.292907254129128
MT1G	PDHB	-0.0601865355073965	0.291584852228549
MT1G	SLC25A3	-2.62637987209029e-05	0.999633129225944
MT1G	UBE2D1	-0.0201990319730609	0.723590980721255
MT1G	UBE2D4	0.0620891025506634	0.27657148346685
MT1M	ANKRD9	-0.00427653572193915	0.940317901162425
MT1M	COX11	-0.0105098170644166	0.854011840095361
MT1M	DBT	-0.0302919126605938	0.595802115023497
MT1M	DLAT	-0.0194048918934266	0.734039978205733
MT1M	DLD	0.0902362202632074	0.113419110310275
MT1M	DLST	-0.053233940243414	0.351007833890587
MT1M	GLS	-0.0328363290655227	0.565273894922495
MT1M	LIAS	-0.0295645289913253	0.60466486302532
MT1M	LIPT1	0.00840178776280229	0.883057840797344
MT1M	MT2A	0.0783118846913197	0.169712630929075
MT1M	MTF1	0.117959084107796	0.0382311265504365
MT1M	NLRP3	0.0484861172814523	0.395684596365264
MT1M	PDHB	-0.0213223611044951	0.708898170181058
MT1M	SLC25A3	0.0117704132145377	0.836733447427603
MT1M	UBE2D1	-0.0176292552476337	0.757578606607606
MT1M	UBE2D4	-0.0457889004138254	0.42252168733218
MT1X	ANKRD9	-0.143404239850239	0.011614124566163
MT1X	COX11	0.245410937472868	1.28082708721296e-05
MT1X	DBT	0.204932493409502	0.000287459709012089
MT1X	DLAT	0.240507297218151	1.9243692289704e-05
MT1X	DLD	0.000281540494827968	0.996067264762286
MT1X	DLST	0.153665056285132	0.00680314911325916
MT1X	GLS	0.190992025077996	0.000738570264715198
MT1X	LIAS	0.171957429612752	0.00242047791639863
MT1X	LIPT1	0.261086725180343	3.29021648756816e-06
MT1X	MT2A	0.233654830254514	3.35110454096468e-05
MT1X	MTF1	-0.0679517663615441	0.233646098784534
MT1X	NLRP3	-0.0181154966626437	0.751109449476313
MT1X	PDHB	0.228700541975546	4.95365875351386e-05
MT1X	SLC25A3	0.234864783191214	3.04208175133049e-05
MT1X	UBE2D1	-0.12345332815123	0.0300354728754725
MT1X	UBE2D4	0.173142519702873	0.00225561371230456
MT4	ANKRD9	0.0961330122574242	0.0916178838693695
MT4	COX11	-0.20216543126474	0.000348440277284635
MT4	DBT	-0.170347751440346	0.00266199338330027
MT4	DLAT	-0.190941813975649	0.000740999766410413
MT4	DLD	0.126133203863232	0.0266165833432041
MT4	DLST	-0.0926980559805977	0.103868279328369
MT4	GLS	-0.128905250325044	0.0234375018888649
MT4	LIAS	-0.196678927295447	0.000506466843548889
MT4	LIPT1	-0.197972323486628	0.000464139009490225
MT4	MT2A	-0.132355643443502	0.01994298587233
MT4	MTF1	0.121371043085331	0.0329450806066081
MT4	NLRP3	0.078908930255589	0.166472064568591
MT4	PDHB	-0.17329689261116	0.0022349088976455
MT4	SLC25A3	-0.150095087109299	0.00822418235116586
MT4	UBE2D1	0.159353255488101	0.00498834561359287
MT4	UBE2D4	-0.140969496621297	0.013124506220434
NFE2L2	ANKRD9	0.106833911256108	0.0606924779499507
NFE2L2	COX11	-0.331535459908548	2.31441394886428e-09
NFE2L2	DBT	-0.128471426767021	0.0239122646562143
NFE2L2	DLAT	-0.304996772252998	4.48725649290793e-08
NFE2L2	DLD	0.254479715232993	5.89803671711694e-06
NFE2L2	DLST	-0.214725923685053	0.000142550325334559
NFE2L2	GLS	-0.0907739407712328	0.111276317749379
NFE2L2	LIAS	-0.166816283803182	0.00327034688589704
NFE2L2	LIPT1	-0.286225893822994	3.08001149614551e-07
NFE2L2	MT2A	-0.238260872385447	2.31233085072564e-05
NFE2L2	MTF1	0.330065057679034	2.74846901317556e-09
NFE2L2	NLRP3	0.160141868624664	0.00477456684683324
NFE2L2	PDHB	-0.358403747175978	8.49572736890913e-11
NFE2L2	SLC25A3	-0.320797247693603	7.9534706144923e-09
NFE2L2	UBE2D1	0.506616689309279	1.50174908419065e-21
NFE2L2	UBE2D4	-0.295568858914705	1.2012839249158e-07
NTHL1	ANKRD9	0.174449577507061	0.00208570375847615
NTHL1	COX11	-0.230012146620501	4.47042781563437e-05
NTHL1	DBT	-0.225689521163545	6.25583289267518e-05
NTHL1	DLAT	-0.206110459641281	0.000264651189530236
NTHL1	DLD	0.0958024282993111	0.0927441676934097
NTHL1	DLST	-0.255326825477559	5.47762579762112e-06
NTHL1	GLS	-0.184753495340399	0.00110379896585772
NTHL1	LIAS	-0.17178170054329	0.00244583789356819
NTHL1	LIPT1	-0.193941709596367	0.000608109565840519
NTHL1	MT2A	-0.104520772610105	0.066521997519696
NTHL1	MTF1	0.0432368030269223	0.448865629288182
NTHL1	NLRP3	0.166165606424436	0.00339530745875101
NTHL1	PDHB	-0.166682556986282	0.00329568303795082
NTHL1	SLC25A3	-0.110469522733593	0.0523859845294375
NTHL1	UBE2D1	0.11476521485058	0.0438127889507247
NTHL1	UBE2D4	-0.291503624772611	1.81707437338882e-07
PDK1	ANKRD9	-0.0400989896181833	0.482491051779945
PDK1	COX11	-0.0672962469079769	0.238197841334917
PDK1	DBT	0.0101274549556487	0.859266897951436
PDK1	DLAT	-0.123390734597504	0.0301196205573598
PDK1	DLD	0.113953334890123	0.0453360950843339
PDK1	DLST	-0.0452045268436045	0.428472971777358
PDK1	GLS	-0.00368475602279469	0.948564298789601
PDK1	LIAS	-0.0124030143523782	0.828091585909781
PDK1	LIPT1	-0.120709284981383	0.0339186556088728
PDK1	MT2A	-0.184837724785414	0.00109791883896287
PDK1	MTF1	0.107981974980227	0.0579594776277407
PDK1	NLRP3	0.0818637587642588	0.151112784341873
PDK1	PDHB	-0.091141920480066	0.109828351361895
PDK1	SLC25A3	-0.173899368553604	0.0021557509675259
PDK1	UBE2D1	0.238411076353139	2.28423552213935e-05
PDK1	UBE2D4	-0.153294260068095	0.00693976932040026
POLD1	ANKRD9	0.244707463363232	1.35856790355111e-05
POLD1	COX11	-0.18593781966908	0.0010237217275019
POLD1	DBT	-0.29498090936555	1.27588797597187e-07
POLD1	DLAT	-0.162584323552608	0.00416379956095971
POLD1	DLD	0.010231022169802	0.857842881739461
POLD1	DLST	-0.175211542350369	0.00199212650213288
POLD1	GLS	-0.20315172250916	0.000325441937227003
POLD1	LIAS	-0.205041592072703	0.000285272678193553
POLD1	LIPT1	-0.192782188623691	0.000656613622015208
POLD1	MT2A	-0.0769445590161603	0.177310959850942
POLD1	MTF1	-0.0100507567872643	0.860321767272429
POLD1	NLRP3	-0.0541732547675563	0.34256131162369
POLD1	PDHB	-0.215566273575807	0.000134023000883977
POLD1	SLC25A3	-0.143158411097494	0.0117593256813586
POLD1	UBE2D1	0.0132930874126269	0.815967654832549
POLD1	UBE2D4	-0.202557859741417	0.000339114157464241
PRNP	ANKRD9	-0.233287780445253	3.450566589814e-05
PRNP	COX11	0.251489288027874	7.64150040755343e-06
PRNP	DBT	0.201494240371537	0.000364946558251321
PRNP	DLAT	0.230163911472173	4.41747833007985e-05
PRNP	DLD	-0.201883795198751	0.000355279943417178
PRNP	DLST	0.095247648390468	0.0946591071148495
PRNP	GLS	0.111177033308825	0.0508847884525404
PRNP	LIAS	0.241136552375082	1.82729062573051e-05
PRNP	LIPT1	0.267193975666834	1.89123038714612e-06
PRNP	MT2A	0.124830044216896	0.0282348885988479
PRNP	MTF1	-0.250370497872706	8.41196215689661e-06
PRNP	NLRP3	-0.0166561385034513	0.770575806348306
PRNP	PDHB	0.350402104414851	2.34943380959879e-10
PRNP	SLC25A3	0.312668988294689	1.96157412646131e-08
PRNP	UBE2D1	-0.329370933424636	2.97983992004114e-09
PRNP	UBE2D4	0.299547655603514	7.96196912365158e-08
RTEL1	ANKRD9	0.354691721784192	1.36671171890874e-10
RTEL1	COX11	-0.405097124730476	1.24155506593783e-13
RTEL1	DBT	-0.412827871244228	3.80058175956607e-14
RTEL1	DLAT	-0.377820334242765	6.37975949521983e-12
RTEL1	DLD	-0.0539967035846708	0.344138950357947
RTEL1	DLST	-0.245106282411912	1.31396128041914e-05
RTEL1	GLS	-0.306070569937152	4.00221507074636e-08
RTEL1	LIAS	-0.377580929968139	6.59371521162326e-12
RTEL1	LIPT1	-0.330243192783681	2.69195811057773e-09
RTEL1	MT2A	-0.0233245644134793	0.682978353057264
RTEL1	MTF1	0.0522117665134053	0.36034733833125
RTEL1	NLRP3	-0.0217519307302926	0.703307543424677
RTEL1	PDHB	-0.40020072783912	2.58689322323054e-13
RTEL1	SLC25A3	-0.271172573983696	1.30876109685328e-06
RTEL1	UBE2D1	0.151782459780978	0.00752252246590588
RTEL1	UBE2D4	-0.200098346518686	0.000401630897412783
SCO2	ANKRD9	0.0629219141522365	0.270167648906957
SCO2	COX11	-0.138518256053515	0.0148171104921221
SCO2	DBT	-0.133539628517994	0.0188529283292165
SCO2	DLAT	-0.15393233692154	0.00670616623359547
SCO2	DLD	-0.0400733885792145	0.482770887126605
SCO2	DLST	-0.199673681098489	0.000413453746119791
SCO2	GLS	-0.0807297083837514	0.156875382150856
SCO2	LIAS	-0.100717491774539	0.0770986626087671
SCO2	LIPT1	-0.137385410190924	0.0156620235662539
SCO2	MT2A	0.0289400103454178	0.612320873565018
SCO2	MTF1	-0.0350644053822484	0.539171198370034
SCO2	NLRP3	0.152495493094345	0.00724243865567161
SCO2	PDHB	-0.145878789440615	0.0102383919992659
SCO2	SLC25A3	-0.112568630523427	0.0480366134320534
SCO2	UBE2D1	0.136672666796514	0.0162149694285273
SCO2	UBE2D4	-0.269413536884796	1.54121858194467e-06
SLC31A1	ANKRD9	-0.234062120653247	3.2439120965195e-05
SLC31A1	COX11	0.242082611566058	1.69003004353753e-05
SLC31A1	DBT	0.229373998510791	4.69969693857259e-05
SLC31A1	DLAT	0.303260469405626	5.39374518243717e-08
SLC31A1	DLD	-0.0572969162899736	0.315411941804829
SLC31A1	DLST	0.114706717179375	0.0439210896797521
SLC31A1	GLS	0.143954453037341	0.0112948589887794
SLC31A1	LIAS	0.217022181336667	0.000120371117043057
SLC31A1	LIPT1	0.263297241716345	2.69693887812614e-06
SLC31A1	MT2A	0.107061490646214	0.0601424325331233
SLC31A1	MTF1	-0.0405391273448795	0.477693817328541
SLC31A1	NLRP3	0.0229906281566995	0.687276603596885
SLC31A1	PDHB	0.297461098963556	9.88625418184359e-08
SLC31A1	SLC25A3	0.247474437788477	1.07642417541083e-05
SLC31A1	UBE2D1	-0.116624015556818	0.0404865109715545
SLC31A1	UBE2D4	0.213852293355034	0.000151952674980871
SLC31A2	ANKRD9	0.000334913840240068	0.995321720028268
SLC31A2	COX11	0.0215948135505575	0.7053505103171
SLC31A2	DBT	-0.00156735547126554	0.978108835562029
SLC31A2	DLAT	0.0745285128963102	0.191348630318673
SLC31A2	DLD	-0.0122573644584632	0.830079491320571
SLC31A2	DLST	-0.00470872354011382	0.93429937285862
SLC31A2	GLS	-0.0807858634655944	0.156586187363534
SLC31A2	LIAS	0.00155615722320352	0.978265202212202
SLC31A2	LIPT1	0.0550936701222783	0.334411278816219
SLC31A2	MT2A	0.0543629674509431	0.340871200612398
SLC31A2	MTF1	-0.0290666473012845	0.610764978154419
SLC31A2	NLRP3	-0.0640980420267376	0.261297474036402
SLC31A2	PDHB	0.0788036251603245	0.167040238047086
SLC31A2	SLC25A3	0.0814512038124283	0.153190289527852
SLC31A2	UBE2D1	-0.0353230009444105	0.536181045214432
SLC31A2	UBE2D4	0.0440332110226984	0.440546711048596
SNCA	ANKRD9	0.16545065006545	0.0035375876936662
SNCA	COX11	-0.0838204440580811	0.141549446780289
SNCA	DBT	-0.0815786477241897	0.152546224932924
SNCA	DLAT	-0.0785648120136765	0.168334125448772
SNCA	DLD	-0.11626471374817	0.0411123214198822
SNCA	DLST	-0.0396518955943654	0.48739065761993
SNCA	GLS	-0.0291023870375385	0.61032618612125
SNCA	LIAS	-0.0686422276733652	0.228918449668713
SNCA	LIPT1	0.0157924867498998	0.78216503622275
SNCA	MT2A	0.0931869974736386	0.102049355161383
SNCA	MTF1	-0.136762277014041	0.0161445244467926
SNCA	NLRP3	-0.0654130869512371	0.251619283860576
SNCA	PDHB	-0.0642786534735252	0.259953284676439
SNCA	SLC25A3	-0.0340788456524657	0.550642956159192
SNCA	UBE2D1	-0.0280003974955409	0.623919225229437
SNCA	UBE2D4	0.103534584058376	0.0691431830410986
SOD1	ANKRD9	0.181988119991465	0.00131371883732014
SOD1	COX11	-0.0275656493361769	0.629317440185215
SOD1	DBT	-0.00882961301263789	0.877148969005652
SOD1	DLAT	0.000262731519407398	0.996329998486515
SOD1	DLD	0.00604373731162115	0.915733419387492
SOD1	DLST	-0.0154676731943957	0.786536302800744
SOD1	GLS	-0.00244623872916227	0.965839648174898
SOD1	LIAS	-0.0365555282009139	0.522044374649313
SOD1	LIPT1	0.0382988460122533	0.50237987144151
SOD1	MT2A	0.0853792085717444	0.134267767377634
SOD1	MTF1	-0.0605882839308476	0.288370067852114
SOD1	NLRP3	0.0202069324435603	0.723487282669976
SOD1	PDHB	-0.0471047897949701	0.409298415536087
SOD1	SLC25A3	0.0413255379050136	0.469187435060501
SOD1	UBE2D1	-0.0176645623574908	0.757108290708879
SOD1	UBE2D4	-0.0108599858332881	0.849204878679154
TYR	ANKRD9	0.110799001408528	0.0516823737948819
TYR	COX11	-0.053167145521317	0.351613427941323
TYR	DBT	-0.0464136008868581	0.416213323030206
TYR	DLAT	-0.0501081399860029	0.380050944529242
TYR	DLD	-0.0318380467027361	0.577162004334508
TYR	DLST	0.00966798446997237	0.865589903419751
TYR	GLS	-0.0496704416742771	0.384231965665615
TYR	LIAS	-0.0433086629862062	0.44811139055093
TYR	LIPT1	0.0232051507612016	0.684514216575106
TYR	MT2A	0.018814905663596	0.741834777831804
TYR	MTF1	-0.0261120686037008	0.647508643185141
TYR	NLRP3	-0.0451808147600328	0.428715476672787
TYR	PDHB	-0.0960246401334743	0.0919858910877484
TYR	SLC25A3	-0.0612599881851323	0.283048400002367
TYR	UBE2D1	0.0999395418187685	0.0794218198155212
TYR	UBE2D4	-0.0550599766414372	0.334707414394706
UBE2D2	ANKRD9	-0.0203844265735245	0.721158908646682
UBE2D2	COX11	-0.00201850781965244	0.971809934502918
UBE2D2	DBT	0.0929742270824276	0.102837763161161
UBE2D2	DLAT	-0.0515614380022313	0.366369356439048
UBE2D2	DLD	0.186138986806411	0.0010106638811423
UBE2D2	DLST	-0.0395708362786406	0.488281822720462
UBE2D2	GLS	0.125602752412786	0.0272654316147041
UBE2D2	LIAS	0.0252543512697371	0.658342798510443
UBE2D2	LIPT1	-0.0252820474278878	0.657991824455081
UBE2D2	MT2A	-0.105278669456638	0.0645634092794044
UBE2D2	MTF1	0.124508626929261	0.0286467670357201
UBE2D2	NLRP3	0.0879782405406121	0.122771986639509
UBE2D2	PDHB	-0.0157201709209372	0.783137659206246
UBE2D2	SLC25A3	-0.0762834165947373	0.181074159157391
UBE2D2	UBE2D1	0.229571479479599	4.62758809382242e-05
UBE2D2	UBE2D4	-0.123621400461968	0.0298105189282502
UBE2D3	ANKRD9	0.30111464922494	6.75971227776266e-08
UBE2D3	COX11	-0.44003398980823	4.59085566491202e-16
UBE2D3	DBT	-0.259788899580957	3.69455057267558e-06
UBE2D3	DLAT	-0.426322000541914	4.46819898664038e-15
UBE2D3	DLD	0.233669654839856	3.34714491729824e-05
UBE2D3	DLST	-0.329301470051503	3.00400655632462e-09
UBE2D3	GLS	-0.197344529287483	0.000484256311416629
UBE2D3	LIAS	-0.319199969966911	9.51756094761509e-09
UBE2D3	LIPT1	-0.374323997245794	1.03006002259982e-11
UBE2D3	MT2A	-0.209984815656421	0.000200989173604074
UBE2D3	MTF1	0.330364562488578	2.65410191388337e-09
UBE2D3	NLRP3	0.173557168340315	0.00220039223605792
UBE2D3	PDHB	-0.478043187487188	4.76220026093886e-19
UBE2D3	SLC25A3	-0.405635522696889	1.144431345221e-13
UBE2D3	UBE2D1	0.528946653669604	1.12600853601771e-23
UBE2D3	UBE2D4	-0.372207414793128	1.37280439966365e-11
